# Supplementary material for: 2,5-Bis(pyridinium-2-yl)-3,6-bis­(2-pyrid­yl)pyrazine bis­[tetra­chlorido­aurate(III)]
Source: Acta Crystallogr Sect E Struct Rep Online. 2011 Sep 14;67(Pt 10):m1375–6. doi: 10.1107/S1600536811036208 (PMC3201553; doi:10.1107/S1600536811036208)
Supplement: Supplementary file 1 [file e-67-m1375-sup1.cif]

##############################################################################
#                                                                            #
# This CIF contains the data in a paper accepted for publication in          #
# Acta Crystallographica Section E. It conforms to the requirements of       #
# Notes for Authors for Acta Crystallographica Section E, and has been       #
# peer reviewed under the auspices of the IUCr Commission on Journals.       #
#                                                                            #
# Full details of the Crystallographic Information File format               #
# are given in the paper "The Crystallographic Information File (CIF):       #
# a New Standard Archive File for Crystallography" by S. R. Hall, F. H.      #
# Allen and I. D. Brown [Acta Cryst. (1991), A47, 655-685].                  #
#                                                                            #
# The current version of the core CIF dictionary is obtainable from          #
# ftp://ftp.iucr.org/pub/cif_core.dic.                                       #
#                                                                            #
# Software is freely available for graphical display of the structure(s)     #
# in this CIF. For information consult the CIF software page                 #
# http://www.iucr.org/resources/cif/software.                                #
#                                                                            #
# This file may be used for bona fide research purposes within the           #
# scientific community so long as proper attribution is given to the journal # 
# article from which it was obtained.                                        #
#                                                                            #
##############################################################################
data_I
_audit_creation_method     SHELXL-97
_journal_date_recd_electronic     2011-08-20
_journal_date_accepted     2011-09-05
_journal_name_full     'Acta Crystallographica, Section E'
_journal_year     2011
_journal_volume     67
_journal_issue     10
_journal_page_first     m1375
_journal_page_last     m1376
_journal_paper_category     QM
_journal_coeditor_code     HY2466
_publ_contact_author_name     'Abedi, Anita'
_publ_contact_author_address
;
Department of Chemistry
North Tehran Branch
Islamic Azad University
Tehran
Iran
;
_publ_contact_author_email     'anita_abedi@yahoo.com'
_publ_contact_author_fax     '0098 021 22222667'
_publ_contact_author_phone     '0098 021 22262563'
_publ_section_title
;
2,5-Bis(pyridinium-2-yl)-3,6-bis(2-pyridyl)pyrazine
bis[tetrachloridoaurate(III)]
;
loop_
    _publ_author_name
    _publ_author_address
    'Abedi, Anita'
;      Department of Chemistry
       North Tehran Branch
       Islamic Azad University
       Tehran
       Iran
;
    'Dabbaghi, Azra'
;      Department of Chemistry
       North Tehran Branch
       Islamic Azad University
       Tehran
       Iran
;
    'Amani, Vahid'
;      Department of Chemistry
       Share-Ray Branch
       Islamic Azad University
       Tehran
       Iran
;
_chemical_name_systematic
;
2,5-Bis(pyridinium-2-yl)-3,6-bis(2-pyridyl)pyrazine
bis[tetrachloridoaurate(III)]
;
_chemical_name_common
;
2,5-Bis(2-pyridinium)-3,6-bis(2-pyridyl)pyrazine bis[tetrachloridoaurate(III)]
;
_chemical_formula_moiety     'C24 H18 N6 2+, 2(Au Cl4 -)'
_chemical_formula_sum     'C24 H18 Au2 Cl8 N6'
_chemical_formula_iupac     '(C24 H18 N6) [Au Cl4]2'
_chemical_formula_weight     1067.98
_chemical_melting_point     ?
_symmetry_cell_setting     triclinic
_symmetry_space_group_name_H-M     'P -1'
_symmetry_space_group_name_Hall     '-P 1'
loop_
    _symmetry_equiv_pos_as_xyz
    'x, y, z'
    '-x, -y, -z'
_cell_length_a     7.2847(6)
_cell_length_b     9.6611(8)
_cell_length_c     10.6263(9)
_cell_angle_alpha     79.6692(13)
_cell_angle_beta     78.7378(12)
_cell_angle_gamma     88.8600(13)
_cell_volume     721.48(10)
_cell_formula_units_Z     1
_cell_measurement_reflns_used     336
_cell_measurement_theta_min     3.0
_cell_measurement_theta_max     29.0
_cell_measurement_temperature     100(2)
_exptl_crystal_description     prism
_exptl_crystal_colour     yellow
_exptl_crystal_size_max     0.30
_exptl_crystal_size_mid     0.20
_exptl_crystal_size_min     0.20
_exptl_crystal_density_diffrn     2.458
_exptl_crystal_density_meas     ?
_exptl_crystal_density_method     'not measured'
_exptl_crystal_F_000     498
_exptl_absorpt_coefficient_mu     10.926
_exptl_absorpt_correction_type     multi-scan
_exptl_absorpt_process_details     '(SADABS; Sheldrick, 1996)'
_exptl_absorpt_correction_T_min     0.080
_exptl_absorpt_correction_T_max     0.110
_exptl_special_details     ?
_diffrn_ambient_temperature     100(2)
_diffrn_radiation_type     MoK\a
_diffrn_radiation_wavelength     0.71073
_diffrn_radiation_source     'fine-focus sealed tube'
_diffrn_radiation_monochromator     graphite
_diffrn_measurement_device_type     'Bruker APEXII CCD'
_diffrn_measurement_method     '\f and \w scans'
_diffrn_detector_area_resol_mean     ?
_diffrn_reflns_number     8652
_diffrn_reflns_av_R_equivalents     0.0201
_diffrn_reflns_av_sigmaI/netI     0.0253
_diffrn_reflns_theta_min     1.99
_diffrn_reflns_theta_max     29.00
_diffrn_reflns_theta_full     29.00
_diffrn_measured_fraction_theta_max     0.997
_diffrn_measured_fraction_theta_full     0.997
_diffrn_reflns_limit_h_min     -9
_diffrn_reflns_limit_h_max     9
_diffrn_reflns_limit_k_min     -13
_diffrn_reflns_limit_k_max     13
_diffrn_reflns_limit_l_min     -14
_diffrn_reflns_limit_l_max     14
_diffrn_standards_number     ?
_diffrn_standards_interval_count     ?
_diffrn_standards_interval_time     ?
_diffrn_standards_decay_%     ?
_refine_special_details
;
;
_reflns_number_total     3821
_reflns_number_gt     3395
_reflns_threshold_expression     'I>2\s(I)'
_refine_ls_structure_factor_coef     Fsqd
_refine_ls_matrix_type     full
_refine_ls_R_factor_all     0.0221
_refine_ls_R_factor_gt     0.0189
_refine_ls_wR_factor_gt     0.0484
_refine_ls_wR_factor_ref     0.0498
_refine_ls_goodness_of_fit_ref     1.053
_refine_ls_restrained_S_all     1.053
_refine_ls_number_reflns     3821
_refine_ls_number_parameters     185
_refine_ls_number_restraints     0
_refine_ls_hydrogen_treatment     constr
_refine_ls_weighting_scheme     calc
_refine_ls_weighting_details
         'calc w=1/[\s^2^(Fo^2^)+(0.0278P)^2^+0.1485P] where P=(Fo^2^+2Fc^2^)/3'
_atom_sites_solution_hydrogens     geom
_atom_sites_solution_primary     direct
_atom_sites_solution_secondary     difmap
_refine_ls_shift/su_max     0.003
_refine_ls_shift/su_mean     0.000
_refine_diff_density_max     1.763
_refine_diff_density_min     -1.356
_refine_ls_extinction_method     SHELXL
_refine_ls_extinction_coef     0.0137(4)
_refine_ls_extinction_expression
                                  'Fc^*^=kFc[1+0.001xFc^2^\l^3^/sin(2\q)]^-1/4^'
loop_
    _atom_type_symbol
    _atom_type_description
    _atom_type_scat_dispersion_real
    _atom_type_scat_dispersion_imag
    _atom_type_scat_source
    'C' 'C' 0.0033 0.0016
                         'International Tables Vol C Tables 4.2.6.8 and 6.1.1.4'
    'H' 'H' 0.0000 0.0000
                         'International Tables Vol C Tables 4.2.6.8 and 6.1.1.4'
    'N' 'N' 0.0061 0.0033
                         'International Tables Vol C Tables 4.2.6.8 and 6.1.1.4'
    'Cl' 'Cl' 0.1484 0.1585
                         'International Tables Vol C Tables 4.2.6.8 and 6.1.1.4'
    'Au' 'Au' -2.0133 8.8022
                         'International Tables Vol C Tables 4.2.6.8 and 6.1.1.4'
_computing_data_collection     'APEX2 (Bruker, 2007)'
_computing_cell_refinement     'SAINT (Bruker, 2007)'
_computing_data_reduction     'SAINT (Bruker, 2007)'
_computing_structure_solution     'SHELXS97 (Sheldrick, 2008)'
_computing_structure_refinement     'SHELXL97 (Sheldrick, 2008)'
_computing_molecular_graphics
            'SHELXTL (Sheldrick, 2008) and Mercury (Macrae <i>et al.</i>, 2006)'
_computing_publication_material     'SHELXTL (Sheldrick, 2008)'
loop_
    _atom_site_type_symbol
    _atom_site_label
    _atom_site_fract_x
    _atom_site_fract_y
    _atom_site_fract_z
    _atom_site_U_iso_or_equiv
    _atom_site_adp_type
    _atom_site_calc_flag
    _atom_site_refinement_flags
    _atom_site_occupancy
    _atom_site_symmetry_multiplicity
    _atom_site_disorder_assembly
    _atom_site_disorder_group
    N N1 0.4305(3) 0.3824(2) 0.5837(2) 0.0090(4) Uani d . 1 1 . .
    N N2 0.4962(3) 0.2025(2) 0.3140(2) 0.0103(4) Uani d . 1 1 . .
    H H2N 0.5714 0.2659 0.2616 0.012 Uiso d R 1 1 . .
    N N3 0.3379(3) 0.5836(2) 0.8362(2) 0.0102(4) Uani d . 1 1 . .
    C C1 0.4712(3) 0.3792(3) 0.4559(2) 0.0095(5) Uani d . 1 1 . .
    C C2 0.4559(3) 0.4976(3) 0.6317(2) 0.0091(5) Uani d . 1 1 . .
    C C3 0.4186(3) 0.2409(3) 0.4284(2) 0.0084(5) Uani d . 1 1 . .
    C C4 0.4503(4) 0.0810(3) 0.2834(3) 0.0125(5) Uani d . 1 1 . .
    H H4A 0.5062 0.0580 0.2014 0.015 Uiso calc R 1 1 . .
    C C5 0.3216(4) -0.0119(3) 0.3702(3) 0.0126(5) Uani d . 1 1 . .
    H H5A 0.2882 -0.0979 0.3483 0.015 Uiso calc R 1 1 . .
    C C6 0.2435(4) 0.0241(3) 0.4889(3) 0.0130(5) Uani d . 1 1 . .
    H H6A 0.1563 -0.0380 0.5503 0.016 Uiso calc R 1 1 . .
    C C7 0.2919(4) 0.1504(3) 0.5190(3) 0.0117(5) Uani d . 1 1 . .
    H H6B 0.2388 0.1749 0.6009 0.014 Uiso calc R 1 1 . .
    C C8 0.3936(3) 0.4731(3) 0.7766(2) 0.0092(5) Uani d . 1 1 . .
    C C9 0.2659(4) 0.5627(3) 0.9642(3) 0.0136(5) Uani d . 1 1 . .
    H H8A 0.2255 0.6416 1.0038 0.016 Uiso calc R 1 1 . .
    C C10 0.2484(4) 0.4302(3) 1.0404(3) 0.0135(5) Uani d . 1 1 . .
    H H9A 0.1943 0.4174 1.1307 0.016 Uiso calc R 1 1 . .
    C C11 0.3120(4) 0.3162(3) 0.9817(3) 0.0126(5) Uani d . 1 1 . .
    H H10A 0.3062 0.2242 1.0323 0.015 Uiso calc R 1 1 . .
    C C12 0.3843(4) 0.3378(3) 0.8486(2) 0.0127(5) Uani d . 1 1 . .
    H H11A 0.4269 0.2605 0.8072 0.015 Uiso calc R 1 1 . .
    Cl Cl3 -0.10327(10) 0.34900(7) 0.69144(6) 0.01701(14) Uani d . 1 1 . .
    Cl Cl4 -0.05043(9) 0.33137(7) 0.38464(6) 0.01462(13) Uani d . 1 1 . .
    Cl Cl1 0.28009(9) 0.92195(7) 0.04725(6) 0.01430(13) Uani d . 1 1 . .
    Cl Cl2 0.05623(9) 0.89691(7) -0.18017(6) 0.01601(14) Uani d . 1 1 . .
    Au Au1 0.0000 1.0000 0.0000 0.00864(5) Uani d S 1 2 . .
    Au Au2 0.0000 0.5000 0.5000 0.00909(5) Uani d S 1 2 . .
loop_
    _atom_site_aniso_label
    _atom_site_aniso_U_11
    _atom_site_aniso_U_22
    _atom_site_aniso_U_33
    _atom_site_aniso_U_12
    _atom_site_aniso_U_13
    _atom_site_aniso_U_23
    N1 0.0094(10) 0.0098(10) 0.0087(10) 0.0017(8) -0.0029(8) -0.0026(8)
    N2 0.0119(10) 0.0098(10) 0.0087(10) -0.0012(8) -0.0001(8) -0.0018(8)
    N3 0.0111(10) 0.0103(10) 0.0089(10) 0.0001(8) -0.0009(8) -0.0023(8)
    C1 0.0094(11) 0.0085(11) 0.0107(11) 0.0018(9) -0.0009(9) -0.0031(9)
    C2 0.0081(11) 0.0096(11) 0.0098(11) 0.0019(9) -0.0014(9) -0.0032(9)
    C3 0.0090(11) 0.0083(11) 0.0086(11) 0.0025(9) -0.0034(9) -0.0019(9)
    C4 0.0162(13) 0.0105(12) 0.0113(12) 0.0011(10) -0.0021(10) -0.0043(10)
    C5 0.0172(13) 0.0078(11) 0.0136(12) -0.0004(10) -0.0046(10) -0.0021(10)
    C6 0.0140(13) 0.0108(12) 0.0139(13) -0.0018(10) -0.0037(10) -0.0004(10)
    C7 0.0125(12) 0.0122(12) 0.0098(12) 0.0016(10) -0.0004(10) -0.0029(10)
    C8 0.0089(11) 0.0113(12) 0.0072(11) -0.0009(9) -0.0004(9) -0.0027(9)
    C9 0.0172(13) 0.0136(13) 0.0101(12) -0.0016(10) -0.0001(10) -0.0053(10)
    C10 0.0161(13) 0.0160(13) 0.0079(11) -0.0018(10) -0.0005(10) -0.0024(10)
    C11 0.0160(13) 0.0112(12) 0.0103(12) -0.0026(10) -0.0023(10) -0.0007(10)
    C12 0.0177(13) 0.0111(12) 0.0091(12) 0.0010(10) -0.0014(10) -0.0024(9)
    Cl3 0.0223(3) 0.0147(3) 0.0120(3) -0.0025(3) 0.0002(3) -0.0005(2)
    Cl4 0.0180(3) 0.0130(3) 0.0151(3) 0.0005(2) -0.0051(3) -0.0063(2)
    Cl1 0.0133(3) 0.0173(3) 0.0133(3) 0.0026(2) -0.0028(2) -0.0054(2)
    Cl2 0.0173(3) 0.0215(3) 0.0111(3) 0.0019(3) -0.0008(2) -0.0103(2)
    Au1 0.01007(8) 0.00904(8) 0.00661(8) -0.00065(5) 0.00033(5) -0.00288(5)
    Au2 0.00902(8) 0.00935(8) 0.00916(8) 0.00064(5) -0.00137(5) -0.00284(5)
_geom_special_details
;
;
loop_
    _geom_bond_atom_site_label_1
    _geom_bond_atom_site_label_2
    _geom_bond_site_symmetry_2
    _geom_bond_distance
    _geom_bond_publ_flag
    N1 C2 . 1.335(3) ?
    N1 C1 . 1.338(3) ?
    N2 C4 . 1.338(3) ?
    N2 C3 . 1.349(3) ?
    N2 H2N . 0.8705 ?
    N3 C9 . 1.339(3) ?
    N3 C8 . 1.353(3) ?
    C1 C2 2_666 1.414(4) ?
    C1 C3 . 1.491(3) ?
    C2 C1 2_666 1.414(4) ?
    C2 C8 . 1.494(3) ?
    C3 C7 . 1.388(3) ?
    C4 C5 . 1.391(4) ?
    C4 H4A . 0.9500 ?
    C5 C6 . 1.381(4) ?
    C5 H5A . 0.9500 ?
    C6 C7 . 1.384(4) ?
    C6 H6A . 0.9500 ?
    C7 H6B . 0.9500 ?
    C8 C12 . 1.387(4) ?
    C9 C10 . 1.380(4) ?
    C9 H8A . 0.9500 ?
    C10 C11 . 1.389(4) ?
    C10 H9A . 0.9500 ?
    C11 C12 . 1.389(3) ?
    C11 H10A . 0.9500 ?
    C12 H11A . 0.9500 ?
    Au1 Cl1 . 2.2775(7) y
    Au1 Cl2 . 2.2774(6) y
    Au2 Cl3 . 2.2834(7) y
    Au2 Cl4 . 2.2821(6) y
loop_
    _geom_angle_atom_site_label_1
    _geom_angle_atom_site_label_2
    _geom_angle_atom_site_label_3
    _geom_angle_site_symmetry_1
    _geom_angle_site_symmetry_3
    _geom_angle
    _geom_angle_publ_flag
    C2 N1 C1 . . 122.5(2) ?
    C4 N2 C3 . . 121.8(2) ?
    C4 N2 H2N . . 124.3 ?
    C3 N2 H2N . . 113.8 ?
    C9 N3 C8 . . 120.3(2) ?
    N1 C1 C2 . 2_666 118.8(2) ?
    N1 C1 C3 . . 111.4(2) ?
    C2 C1 C3 2_666 . 129.6(2) ?
    N1 C2 C1 . 2_666 118.7(2) ?
    N1 C2 C8 . . 111.2(2) ?
    C1 C2 C8 2_666 . 130.0(2) ?
    N2 C3 C7 . . 119.4(2) ?
    N2 C3 C1 . . 119.6(2) ?
    C7 C3 C1 . . 121.0(2) ?
    N2 C4 C5 . . 120.8(2) ?
    N2 C4 H4A . . 119.6 ?
    C5 C4 H4A . . 119.6 ?
    C6 C5 C4 . . 118.2(2) ?
    C6 C5 H5A . . 120.9 ?
    C4 C5 H5A . . 120.9 ?
    C5 C6 C7 . . 120.3(3) ?
    C5 C6 H6A . . 119.9 ?
    C7 C6 H6A . . 119.9 ?
    C6 C7 C3 . . 119.4(2) ?
    C6 C7 H6B . . 120.3 ?
    C3 C7 H6B . . 120.3 ?
    N3 C8 C12 . . 120.3(2) ?
    N3 C8 C2 . . 119.3(2) ?
    C12 C8 C2 . . 120.4(2) ?
    N3 C9 C10 . . 122.1(3) ?
    N3 C9 H8A . . 118.9 ?
    C10 C9 H8A . . 118.9 ?
    C9 C10 C11 . . 118.3(2) ?
    C9 C10 H9A . . 120.9 ?
    C11 C10 H9A . . 120.9 ?
    C12 C11 C10 . . 119.5(2) ?
    C12 C11 H10A . . 120.2 ?
    C10 C11 H10A . . 120.2 ?
    C8 C12 C11 . . 119.4(2) ?
    C8 C12 H11A . . 120.3 ?
    C11 C12 H11A . . 120.3 ?
    Cl2 Au1 Cl2 2_575 . 180.0 ?
    Cl2 Au1 Cl1 2_575 . 90.28(2) ?
    Cl2 Au1 Cl1 . . 89.72(2) ?
    Cl1 Au1 Cl1 . 2_575 180.0 ?
    Cl4 Au2 Cl4 2_566 . 180.000(19) ?
    Cl4 Au2 Cl3 2_566 . 89.50(2) ?
    Cl4 Au2 Cl3 . . 90.50(2) ?
    Cl3 Au2 Cl3 . 2_566 180.0 ?
loop_
    _geom_torsion_atom_site_label_1
    _geom_torsion_atom_site_label_2
    _geom_torsion_atom_site_label_3
    _geom_torsion_atom_site_label_4
    _geom_torsion_site_symmetry_1
    _geom_torsion_site_symmetry_2
    _geom_torsion_site_symmetry_3
    _geom_torsion_site_symmetry_4
    _geom_torsion
    _geom_torsion_publ_flag
    C2 N1 C1 C2 . . . 2_666 0.1(4) ?
    C2 N1 C1 C3 . . . . -176.5(2) ?
    C1 N1 C2 C1 . . . 2_666 -0.1(4) ?
    C1 N1 C2 C8 . . . . 178.2(2) ?
    C4 N2 C3 C7 . . . . 2.1(4) ?
    C4 N2 C3 C1 . . . . -178.4(2) ?
    N1 C1 C3 N2 . . . . -160.6(2) ?
    C2 C1 C3 N2 2_666 . . . 23.3(4) ?
    N1 C1 C3 C7 . . . . 19.0(3) ?
    C2 C1 C3 C7 2_666 . . . -157.2(3) ?
    C3 N2 C4 C5 . . . . -1.0(4) ?
    N2 C4 C5 C6 . . . . -0.4(4) ?
    C4 C5 C6 C7 . . . . 0.7(4) ?
    C5 C6 C7 C3 . . . . 0.4(4) ?
    N2 C3 C7 C6 . . . . -1.8(4) ?
    C1 C3 C7 C6 . . . . 178.7(2) ?
    C9 N3 C8 C12 . . . . -2.9(4) ?
    C9 N3 C8 C2 . . . . 174.0(2) ?
    N1 C2 C8 N3 . . . . -153.8(2) ?
    C1 C2 C8 N3 2_666 . . . 24.3(4) ?
    N1 C2 C8 C12 . . . . 23.1(3) ?
    C1 C2 C8 C12 2_666 . . . -158.8(3) ?
    C8 N3 C9 C10 . . . . 1.2(4) ?
    N3 C9 C10 C11 . . . . 1.5(4) ?
    C9 C10 C11 C12 . . . . -2.4(4) ?
    N3 C8 C12 C11 . . . . 1.9(4) ?
    C2 C8 C12 C11 . . . . -174.9(2) ?
    C10 C11 C12 C8 . . . . 0.7(4) ?
loop_
    _geom_hbond_atom_site_label_D
    _geom_hbond_atom_site_label_H
    _geom_hbond_atom_site_label_A
    _geom_hbond_site_symmetry_A
    _geom_hbond_distance_DH
    _geom_hbond_distance_HA
    _geom_hbond_distance_DA
    _geom_hbond_angle_DHA
    _geom_hbond_publ_flag
    N2 H2N N3 2_666 0.87 1.69 2.538(3) 164 yes
    C4 H4A Cl1 2_665 0.95 2.77 3.680(3) 161 yes
    C6 H6A Cl2 1_546 0.95 2.77 3.519(3) 136 yes
