# Supplementary material for: 2,5-Bis(pyridinium-2-yl)-3,6-bis­(2-pyrid­yl)pyrazine bis­[tetra­chlorido­aurate(III)]
Source: Acta Crystallogr Sect E Struct Rep Online. 2011 Sep 14;67(Pt 10):m1375–6. doi: 10.1107/S1600536811036208 (PMC3201553; doi:10.1107/S1600536811036208)
Supplement: Supplementary file 2 [file e-67-m1375-Isup2.hkl]

# 
# h,k,l, Fc-squared, Fo-squared, sigma(Fo-squared) and status flag 
# 
data_I
_shelx_title ' a in P-1' 
_shelx_refln_list_code          4 
_shelx_F_calc_maximum      300.28 
_exptl_crystal_F_000       498.00 
_reflns_d_resolution_high  0.7330 
 
loop_ 
 _symmetry_equiv_pos_as_xyz 
 'x, y, z' 
 '-x, -y, -z' 
 
_cell_length_a     7.2847 
_cell_length_b     9.6611 
_cell_length_c    10.6263 
_cell_angle_alpha  79.669 
_cell_angle_beta   78.738 
_cell_angle_gamma  88.860 
 
_shelx_F_squared_multiplier     1.000 
 
loop_ 
 _refln_index_h 
 _refln_index_k 
 _refln_index_l 
 _refln_F_squared_calc 
 _refln_F_squared_meas 
 _refln_F_squared_sigma 
 _refln_observed_status 
   1   0   0    15488.43    17277.63    458.49 o 
   2   0   0    25147.32    27760.08    457.92 o 
   3   0   0    25289.50    27486.58    414.13 o 
   4   0   0    17806.18    18036.95    305.61 o 
   5   0   0     3943.18     3914.84     68.57 o 
   6   0   0     3305.50     3390.62     66.71 o 
   7   0   0     6072.59     5948.84    133.12 o 
   8   0   0     2982.54     2901.15     80.49 o 
   9   0   0     1948.73     1885.02     67.87 o 
  -9   1   0      264.86      293.82     26.59 o 
  -8   1   0       98.41       88.03     17.06 o 
  -7   1   0       14.91       34.76     30.97 o 
  -6   1   0      102.97      123.60      9.38 o 
  -5   1   0      765.38      765.57     30.15 o 
  -4   1   0      582.10      585.41     22.56 o 
  -3   1   0       37.09       36.72      5.43 o 
  -2   1   0     9517.63     9446.82    226.89 o 
  -1   1   0       18.00       41.45      3.16 o 
   0   1   0      284.37      354.05      9.46 o 
   1   1   0      722.29      783.41     14.29 o 
   2   1   0     1818.29     1918.42     33.34 o 
   3   1   0     1130.87     1058.74     21.94 o 
   4   1   0     5658.41     5974.25     97.91 o 
   5   1   0        2.61        6.75      5.29 o 
   6   1   0      169.63      183.33     15.79 o 
   7   1   0       54.13       58.74     13.39 o 
   8   1   0       34.05       19.58     13.68 o 
   9   1   0      129.01      139.93     21.36 o 
  -9   2   0     3516.64     3399.01     93.81 o 
  -8   2   0     3032.05     2852.80    162.89 o 
  -7   2   0     6365.41     6204.81    137.98 o 
  -6   2   0     6613.15     6460.76    109.79 o 
  -5   2   0     6831.04     6624.76    110.63 o 
  -4   2   0    17020.88    16439.89    304.76 o 
  -3   2   0    20984.66    20786.05    316.20 o 
  -2   2   0    16450.92    16748.05    602.76 o 
  -1   2   0    13067.15    13399.96    276.20 o 
   0   2   0    30098.14    31471.38    540.93 o 
   1   2   0    16987.56    16051.35    758.60 o 
   2   2   0     3705.99     3733.77     61.19 o 
   3   2   0    13283.14    13762.66    323.86 o 
   4   2   0    13302.46    13260.38    245.40 o 
   5   2   0    11416.65    11569.42    183.48 o 
   6   2   0     6609.48     6786.72    218.56 o 
   7   2   0     7579.27     7755.61    167.93 o 
   8   2   0     6708.36     6901.37    156.05 o 
   9   2   0     3338.93     3510.28     96.18 o 
  -9   3   0      100.14       96.81     20.01 o 
  -8   3   0      288.80      251.52     23.24 o 
  -7   3   0       61.26       57.96     13.80 o 
  -6   3   0       58.65       59.08      8.85 o 
  -5   3   0      341.70      327.24     46.88 o 
  -4   3   0     3576.18     3486.41     62.30 o 
  -3   3   0      184.04      201.28     16.56 o 
  -2   3   0        4.20       20.74     12.09 o 
  -1   3   0       20.64       26.11      5.40 o 
   0   3   0     2626.70     2792.50     76.14 o 
   1   3   0     5607.06     5593.39    128.70 o 
   2   3   0      202.44      197.26      7.96 o 
   3   3   0       85.02      118.60      7.34 o 
   4   3   0      828.05      810.52     39.59 o 
   5   3   0       15.23       39.21     14.19 o 
   6   3   0      118.74      139.28     13.40 o 
   7   3   0       12.33        3.07     10.82 o 
   8   3   0       49.99       63.93     27.68 o 
   9   3   0        0.01       -4.88     13.54 o 
  -9   4   0     4357.29     4482.48    115.52 o 
  -8   4   0     3407.35     3303.71     88.34 o 
  -7   4   0     5971.43     5973.46    184.42 o 
  -6   4   0     8462.74     8315.31    139.88 o 
  -5   4   0     6589.85     6308.24    107.47 o 
  -4   4   0     5003.80     4993.65    157.18 o 
  -3   4   0     6755.21     6906.69    112.33 o 
  -2   4   0     5019.78     5007.18     82.69 o 
  -1   4   0     3105.85     2994.09     51.37 o 
   0   4   0     5183.59     5262.86    125.37 o 
   1   4   0    13266.92    12769.29    210.42 o 
   2   4   0    17225.00    16849.29    370.59 o 
   3   4   0    13064.20    12951.58    279.61 o 
   4   4   0    16713.55    16439.79    493.86 o 
   5   4   0    18505.25    19039.38    324.95 o 
   6   4   0     8783.67     8923.20    245.55 o 
   7   4   0     5671.08     5552.29    127.45 o 
   8   4   0     6917.21     6921.48    157.12 o 
   9   4   0     3516.15     3579.56     98.50 o 
  -9   5   0      254.31      258.92     27.46 o 
  -8   5   0       28.04       21.55     13.80 o 
  -7   5   0       87.16       72.04     14.84 o 
  -6   5   0      821.10      848.14     32.52 o 
  -5   5   0      236.50      216.71     19.07 o 
  -4   5   0        6.63        9.91      5.60 o 
  -3   5   0      261.74      288.10     12.40 o 
  -2   5   0      549.78      559.59     16.48 o 
  -1   5   0     1168.07     1306.37     40.69 o 
   0   5   0      634.29      628.55     22.82 o 
   1   5   0      807.08      802.55     19.42 o 
   2   5   0     2661.24     2634.74     48.32 o 
   3   5   0     3324.37     3409.52     61.14 o 
   4   5   0       23.25       24.28      6.34 o 
   5   5   0       37.59       36.82     12.66 o 
   6   5   0        0.02       13.49      8.13 o 
   7   5   0       34.52       55.53     32.26 o 
   8   5   0      475.24      449.66     30.25 o 
  -8   6   0     3634.22     3529.57    124.24 o 
  -7   6   0     3830.33     4016.89     99.79 o 
  -6   6   0     7317.36     7434.36    147.80 o 
  -5   6   0     9336.51     9718.62    161.72 o 
  -4   6   0     4252.85     4295.77     77.82 o 
  -3   6   0    10086.16    10097.03    162.51 o 
  -2   6   0    14091.41    13227.24    207.38 o 
  -1   6   0    14120.43    13916.08    215.93 o 
   0   6   0    12128.90    12084.27    188.65 o 
   1   6   0    16385.64    16070.75    248.46 o 
   2   6   0    14354.69    14351.27    223.86 o 
   3   6   0     6998.84     7175.11    219.62 o 
   4   6   0     5853.66     5871.88    166.48 o 
   5   6   0     3641.44     3852.45     72.59 o 
   6   6   0     4479.79     4596.91     85.85 o 
   7   6   0     2012.19     2216.07     73.06 o 
   8   6   0     3315.95     3628.55    122.37 o 
  -8   7   0        8.65       10.80     21.91 o 
  -7   7   0       88.93      121.07     28.25 o 
  -6   7   0      282.95      313.71     25.09 o 
  -5   7   0       37.97       33.07      9.34 o 
  -4   7   0       99.71      110.71     12.63 o 
  -3   7   0       23.11       24.32      6.37 o 
  -2   7   0     1095.91     1057.09     31.18 o 
  -1   7   0       29.10       38.33      9.89 o 
   0   7   0     1394.27     1437.26     54.82 o 
   1   7   0      103.56      114.40      8.08 o 
   2   7   0      335.52      366.57     17.40 o 
   3   7   0      653.79      638.83     24.88 o 
   4   7   0       38.44       46.39      8.50 o 
   5   7   0      330.61      325.05     17.19 o 
   6   7   0       62.81       63.80     11.41 o 
   7   7   0        3.55        5.37     12.26 o 
   8   7   0        1.86      -16.36     20.22 o 
  -7   8   0     3238.40     3511.84    138.95 o 
  -6   8   0     3644.65     3924.88    100.54 o 
  -5   8   0    10852.26    11300.24    233.09 o 
  -4   8   0     8480.13     8657.47    182.28 o 
  -3   8   0     5863.13     5773.90    127.71 o 
  -2   8   0    17868.39    17065.72    330.46 o 
  -1   8   0    10646.07    10264.95    213.10 o 
   0   8   0     6740.19     6517.42    137.05 o 
   1   8   0     3925.95     3860.74     88.02 o 
   2   8   0     4746.45     4765.55     83.60 o 
   3   8   0     3816.20     3924.26    167.07 o 
   4   8   0     1215.82     1260.14     33.17 o 
   5   8   0     2697.47     2828.04     59.45 o 
   6   8   0     3908.78     4277.94    104.28 o 
   7   8   0     3467.51     3776.68     97.98 o 
  -7   9   0      267.28      299.72     42.52 o 
  -6   9   0       58.84       95.29     19.15 o 
  -5   9   0       39.87       55.58     16.19 o 
  -4   9   0        0.37       15.94     12.74 o 
  -3   9   0       42.24       46.34     13.02 o 
  -2   9   0       25.06       15.26     14.94 o 
  -1   9   0     1834.76     1705.95     51.74 o 
   0   9   0      857.42      791.55     31.87 o 
   1   9   0      277.07      245.99     18.90 o 
   2   9   0      683.81      686.82     29.96 o 
   3   9   0      515.81      524.73     26.58 o 
   4   9   0       54.40       69.13     14.19 o 
   5   9   0      238.65      252.90     21.46 o 
   6   9   0      138.56      142.25     19.59 o 
  -6  10   0     3023.75     3158.31     90.87 o 
  -5  10   0     2860.79     2891.81     83.90 o 
  -4  10   0     5523.43     5440.34    128.73 o 
  -3  10   0     1943.73     1914.66     60.39 o 
  -2  10   0     5178.28     5062.43    118.85 o 
  -1  10   0     4479.67     4309.45    142.01 o 
   0  10   0     5285.17     5073.39    116.16 o 
   1  10   0     3299.91     3320.10     83.58 o 
   2  10   0     6381.46     6197.39    136.89 o 
   3  10   0     8795.20     8479.87    206.42 o 
   4  10   0     5753.76     5613.80    127.84 o 
   5  10   0     4062.38     4303.29    105.37 o 
   6  10   0     5364.33     5673.66    144.02 o 
  -5  11   0        0.62      -19.46     14.61 o 
  -4  11   0       35.35       28.24     16.50 o 
  -3  11   0        2.94       -1.58     11.77 o 
  -2  11   0       12.99        3.48     12.46 o 
  -1  11   0      220.26      212.14     21.85 o 
   0  11   0       44.03       25.88     30.66 o 
   1  11   0       69.23       74.00     15.56 o 
   2  11   0       46.39       64.02     26.57 o 
   3  11   0       45.89       53.90     15.00 o 
   4  11   0       19.57        3.03     15.54 o 
   5  11   0      161.44      203.11     23.23 o 
  -3  12   0     2882.95     2740.72     81.92 o 
  -2  12   0     2707.61     2693.88    123.97 o 
  -1  12   0     3234.85     3180.87     88.25 o 
   0  12   0     7207.07     6760.85    153.65 o 
   1  12   0     5741.09     5718.02    133.88 o 
   2  12   0     3412.86     3344.57     89.87 o 
   3  12   0     7303.28     7395.49    251.98 o 
  -3 -12   1        0.51       27.81     15.47 o 
  -2 -12   1       31.73       21.23     14.56 o 
  -1 -12   1      176.41      174.12     21.56 o 
   0 -12   1       15.61       11.47     14.97 o 
   1 -12   1      107.88      123.28     20.68 o 
   2 -12   1      130.62      143.91     21.04 o 
   3 -12   1       47.93       29.19     17.41 o 
  -4 -11   1     3898.51     3864.41    158.31 o 
  -3 -11   1     5505.55     5460.31    127.83 o 
  -2 -11   1     5633.79     5466.13    280.65 o 
  -1 -11   1     6511.86     6184.95    139.83 o 
   0 -11   1     5868.42     5666.34    131.13 o 
   1 -11   1     5106.73     5052.10    177.41 o 
   2 -11   1     3065.03     2935.86     81.87 o 
   3 -11   1     1741.39     1701.77     58.48 o 
   4 -11   1     3965.41     3885.26    145.10 o 
   5 -11   1     1352.60     1325.24     53.68 o 
  -5 -10   1      236.98      274.86     33.23 o 
  -4 -10   1      250.51      223.11     24.87 o 
  -3 -10   1        0.21        8.07     13.58 o 
  -2 -10   1       36.51       33.88     12.10 o 
  -1 -10   1        0.39       22.22     12.86 o 
   0 -10   1      464.75      410.92     44.29 o 
   1 -10   1     1320.58     1294.84     45.79 o 
   2 -10   1      147.66      183.35     20.61 o 
   3 -10   1      835.41      852.73     38.65 o 
   4 -10   1      196.02      199.53     37.52 o 
   5 -10   1      110.50       96.72     19.46 o 
   6 -10   1      327.83      323.83     29.80 o 
  -6  -9   1     2352.21     2471.84    151.55 o 
  -5  -9   1     3938.28     4110.13    100.28 o 
  -4  -9   1     3297.65     3270.91     83.41 o 
  -3  -9   1     4272.72     4312.96    101.08 o 
  -2  -9   1     3088.55     3079.21     77.30 o 
  -1  -9   1     3247.01     3096.41    104.34 o 
   0  -9   1     3261.38     3148.70     78.45 o 
   1  -9   1     4726.22     4481.06    103.78 o 
   2  -9   1     4769.74     4621.39    108.20 o 
   3  -9   1     5149.78     4787.20    112.67 o 
   4  -9   1    10355.37     9860.04    207.26 o 
   5  -9   1     6332.77     6526.53    149.88 o 
   6  -9   1     5059.06     5435.45    131.98 o 
   7  -9   1     4705.41     5079.26    184.37 o 
  -7  -8   1       73.83       97.26     19.22 o 
  -6  -8   1      114.38      114.07     13.99 o 
  -5  -8   1        2.50        4.39      8.27 o 
  -4  -8   1      183.48      190.49     21.18 o 
  -3  -8   1       28.05       36.02      7.82 o 
  -2  -8   1      101.87      103.05     13.63 o 
  -1  -8   1      331.49      270.14     24.11 o 
   0  -8   1      608.46      577.75     25.73 o 
   1  -8   1      100.63      101.29     13.70 o 
   2  -8   1       48.76       55.98     25.11 o 
   3  -8   1      327.04      251.49     20.12 o 
   4  -8   1     1125.05     1045.30     41.14 o 
   5  -8   1      152.31      174.26     29.88 o 
   6  -8   1       59.02       98.32     27.78 o 
   7  -8   1       91.73       73.07     26.14 o 
  -7  -7   1     2772.94     2939.15     82.12 o 
  -6  -7   1     6226.37     6647.64    118.61 o 
  -5  -7   1     4833.15     5100.89     93.03 o 
  -4  -7   1     4958.45     5008.16     97.26 o 
  -3  -7   1     2138.23     2303.51     46.91 o 
  -2  -7   1    10297.24    10405.48    166.35 o 
  -1  -7   1     5130.22     5115.70    103.79 o 
   0  -7   1     7202.20     6895.75    234.71 o 
   1  -7   1    13767.62    12594.09    245.88 o 
   2  -7   1    13016.13    12496.55    245.83 o 
   3  -7   1     8523.97     8257.03    170.84 o 
   4  -7   1    10275.72    10028.84    204.61 o 
   5  -7   1     7898.94     8221.87    210.15 o 
   6  -7   1     3780.84     4110.80    102.15 o 
   7  -7   1     3407.06     3286.60    127.85 o 
   8  -7   1     3128.61     3519.37    139.70 o 
  -8  -6   1        7.16       27.77     19.24 o 
  -7  -6   1        4.82        0.74     12.65 o 
  -6  -6   1      195.51      190.95     19.56 o 
  -5  -6   1      424.55      455.53     19.33 o 
  -4  -6   1       74.50       92.03     12.21 o 
  -3  -6   1      313.98      343.81     14.20 o 
  -2  -6   1      255.45      280.62     16.77 o 
  -1  -6   1     1192.49     1234.01     26.10 o 
   0  -6   1     3456.41     3310.13     74.36 o 
   1  -6   1     2339.56     2238.05     80.26 o 
   2  -6   1       16.40       21.59      9.51 o 
   3  -6   1      712.13      711.33     20.31 o 
   4  -6   1      298.47      308.87     22.31 o 
   5  -6   1      884.55      961.19     28.26 o 
   6  -6   1      528.67      564.89     22.74 o 
   7  -6   1        2.85       -5.42     10.54 o 
   8  -6   1      345.68      396.90     28.33 o 
  -8  -5   1     5718.97     5854.88    139.78 o 
  -7  -5   1     4148.85     4350.16    115.57 o 
  -6  -5   1     7411.80     7638.83    130.96 o 
  -5  -5   1    11204.67    11399.51    184.42 o 
  -4  -5   1     9525.32     9510.49    153.91 o 
  -3  -5   1    11613.02    11621.58    183.28 o 
  -2  -5   1    16650.95    16133.37    248.57 o 
  -1  -5   1    20828.59    20711.04    420.99 o 
   0  -5   1    10255.94     9850.90    190.59 o 
   1  -5   1     9278.21     8758.29    171.70 o 
   2  -5   1     9521.80     9529.92    150.91 o 
   3  -5   1     3321.44     3394.45     61.27 o 
   4  -5   1     1834.92     1864.51     56.41 o 
   5  -5   1     4035.89     4148.49     76.65 o 
   6  -5   1     3469.47     3417.14     67.49 o 
   7  -5   1     3528.01     3591.46     72.16 o 
   8  -5   1     3390.12     3407.21     90.08 o 
   9  -5   1     4953.94     5152.97    127.58 o 
  -9  -4   1        5.92       18.69     16.13 o 
  -8  -4   1        0.66       -3.16     12.92 o 
  -7  -4   1        2.76        6.44     11.64 o 
  -6  -4   1       61.99       84.64     10.37 o 
  -5  -4   1      677.70      692.67     21.50 o 
  -4  -4   1       88.26      119.58     34.15 o 
  -3  -4   1      512.76      529.30     29.62 o 
  -2  -4   1      971.03      966.34     21.77 o 
  -1  -4   1      525.24      536.99     13.78 o 
   0  -4   1      227.00      221.91     32.95 o 
   1  -4   1      411.00      430.05     28.23 o 
   2  -4   1     1986.46     2021.48     37.62 o 
   3  -4   1      374.90      385.37     13.70 o 
   4  -4   1       84.55       72.94      8.11 o 
   5  -4   1       12.26        9.31      7.71 o 
   6  -4   1      256.17      239.94     15.36 o 
   7  -4   1      111.75      122.09     13.05 o 
   8  -4   1      830.08      842.87     37.73 o 
   9  -4   1       48.33       14.31     14.62 o 
  -9  -3   1     2880.16     2819.96     84.01 o 
  -8  -3   1     2997.58     2956.78    123.55 o 
  -7  -3   1     4601.14     4567.17    109.85 o 
  -6  -3   1     4686.14     4702.27    108.27 o 
  -5  -3   1    10910.32    11209.36    206.18 o 
  -4  -3   1    15858.69    15859.76    245.85 o 
  -3  -3   1    14254.28    14228.97    219.73 o 
  -2  -3   1    12782.67    12494.76    192.31 o 
  -1  -3   1    27038.13    26960.58    405.49 o 
   0  -3   1    13341.54    13511.18    283.06 o 
   1  -3   1     4189.09     4107.04     57.30 o 
   2  -3   1    14296.45    15009.05    229.86 o 
   3  -3   1    15652.07    15869.05    244.50 o 
   4  -3   1     7072.00     6929.36    113.80 o 
   5  -3   1     6776.72     6390.14    174.46 o 
   6  -3   1    14982.22    14781.50    287.60 o 
   7  -3   1     5597.58     5614.38    101.01 o 
   8  -3   1     3563.03     3335.03    139.65 o 
   9  -3   1     3607.42     3476.94     93.68 o 
  -9  -2   1      118.52       94.19     20.17 o 
  -8  -2   1      287.44      257.99     23.95 o 
  -7  -2   1        1.99        8.09     33.10 o 
  -6  -2   1      426.69      426.22     16.33 o 
  -5  -2   1       64.27       69.28      7.31 o 
  -4  -2   1     1146.17     1257.90     27.38 o 
  -3  -2   1      632.23      807.01     48.27 o 
  -2  -2   1     2805.20     2813.08     47.41 o 
  -1  -2   1     4424.75     4539.18     71.97 o 
   0  -2   1     4850.46     5067.74     69.06 o 
   1  -2   1      586.59      624.67     13.34 o 
   2  -2   1      491.01      502.95     12.78 o 
   3  -2   1       67.03       92.60      6.80 o 
   4  -2   1     2999.52     2902.80     71.91 o 
   5  -2   1     1235.51     1069.38     31.83 o 
   6  -2   1      819.30      811.04     24.11 o 
   7  -2   1       49.74       48.10     12.74 o 
   8  -2   1      370.07      407.90     26.39 o 
   9  -2   1       95.24      101.14     18.99 o 
  -9  -1   1     1566.52     1527.61     63.60 o 
  -8  -1   1     3083.14     3029.05     83.83 o 
  -7  -1   1     5392.83     5229.95    120.92 o 
  -6  -1   1     4452.27     4204.90     98.14 o 
  -5  -1   1     9375.70     9764.49    184.47 o 
  -4  -1   1    12135.53    12063.38    221.99 o 
  -3  -1   1    11380.04    11607.08    179.15 o 
  -2  -1   1    15980.48    16616.58    251.89 o 
  -1  -1   1    37492.35    39109.11    599.70 o 
   0  -1   1    33363.96    35585.41    719.19 o 
   1  -1   1    16357.66    16414.56    309.82 o 
   2  -1   1    90170.45    89908.12   1380.31 o 
   3  -1   1    21354.03    19988.21    304.46 o 
   4  -1   1    27052.77    27602.06    783.12 o 
   5  -1   1     7527.04     7444.64    122.35 o 
   6  -1   1    11132.14    11293.55    181.66 o 
   7  -1   1     4441.44     4438.49    124.51 o 
   8  -1   1     1455.04     1408.04     49.35 o 
   9  -1   1     1621.55     1609.78     61.62 o 
  -9   0   1      255.37      249.38     25.96 o 
  -8   0   1       30.06       29.53     13.67 o 
  -7   0   1      109.65      112.66     16.99 o 
  -6   0   1     1160.91     1114.69     82.40 o 
  -5   0   1      553.89      528.73     15.41 o 
  -4   0   1       36.00       35.46      5.40 o 
  -3   0   1        3.64       11.54     10.81 o 
  -2   0   1     2566.82     2786.80     81.53 o 
  -1   0   1        9.83       27.01      3.29 o 
   0   0   1      368.39      400.22      7.06 o 
   1   0   1      139.15      145.02      4.48 o 
   2   0   1     7038.18     7633.10    178.31 o 
   3   0   1     3613.56     3906.11    115.65 o 
   4   0   1      508.03      472.53     26.95 o 
   5   0   1       80.98       72.66      7.67 o 
   6   0   1     1210.72     1241.53     34.95 o 
   7   0   1      565.21      560.56     20.21 o 
   8   0   1      342.33      317.98     24.44 o 
   9   0   1       77.67       84.25     31.31 o 
  -9   1   1     4053.35     4061.04    107.63 o 
  -8   1   1     4504.75     4368.48    109.38 o 
  -7   1   1     9609.91     9488.82    307.86 o 
  -6   1   1     6501.79     6489.97    140.23 o 
  -5   1   1     5518.00     5470.49     91.76 o 
  -4   1   1     8465.53     8588.79    175.55 o 
  -3   1   1    14236.11    14990.02    309.46 o 
  -2   1   1    13343.44    13619.46    448.69 o 
  -1   1   1    28551.67    29841.29    644.00 o 
   0   1   1    19783.12    20067.85    818.11 o 
   1   1   1    22617.52    24131.23    644.58 o 
   2   1   1    33558.79    38202.09    715.60 o 
   3   1   1    11569.44    11358.18    231.65 o 
   4   1   1     8333.30     8223.40    158.04 o 
   5   1   1     9256.98     9583.55    153.66 o 
   6   1   1     4276.56     4329.88     77.51 o 
   7   1   1     7517.56     7532.59    167.71 o 
   8   1   1     4940.94     5002.45    148.21 o 
   9   1   1     3327.49     3302.81     90.48 o 
  -9   2   1      129.17      116.62     20.70 o 
  -8   2   1      116.68      107.31     18.48 o 
  -7   2   1      236.48      259.68     29.81 o 
  -6   2   1        1.58        4.27     11.19 o 
  -5   2   1      282.25      304.67     23.89 o 
  -4   2   1       54.78       45.44      8.95 o 
  -3   2   1      147.87      136.00      7.41 o 
  -2   2   1     3205.15     3371.97     61.25 o 
  -1   2   1     1902.85     2019.91     66.06 o 
   0   2   1      113.90      133.58      6.99 o 
   1   2   1     2762.73     2878.66     57.36 o 
   2   2   1      296.44      334.75      9.48 o 
   3   2   1     1632.75     1625.22     30.95 o 
   4   2   1     3555.20     3535.74     61.87 o 
   5   2   1      310.86      318.43     13.24 o 
   6   2   1       15.56       28.48     11.36 o 
   7   2   1        2.97       18.99      7.61 o 
   8   2   1       73.96       50.19     15.15 o 
   9   2   1      373.10      442.24     30.01 o 
  -9   3   1     2857.51     2900.59     85.43 o 
  -8   3   1     3476.23     3356.15     89.72 o 
  -7   3   1     6156.46     5965.96    135.46 o 
  -6   3   1     8132.94     7849.23    165.91 o 
  -5   3   1     4980.16     4717.40     82.61 o 
  -4   3   1     6959.28     6601.59    108.63 o 
  -3   3   1    15524.17    15913.07    359.32 o 
  -2   3   1    14533.60    14919.96    262.43 o 
  -1   3   1     4112.56     4001.82     65.50 o 
   0   3   1     9527.94     9792.46    190.52 o 
   1   3   1    10262.29    10455.67    160.69 o 
   2   3   1     5486.28     5353.98     86.03 o 
   3   3   1     7224.57     7037.15    155.01 o 
   4   3   1    13652.47    13655.29    212.64 o 
   5   3   1    13098.85    12954.84    204.48 o 
   6   3   1     9305.62     9509.31    173.66 o 
   7   3   1    11973.07    12461.35    306.89 o 
   8   3   1     9069.01     9330.49    283.95 o 
   9   3   1     4071.89     4357.66    166.21 o 
  -9   4   1       20.90       37.76     17.27 o 
  -8   4   1      217.09      214.74     35.78 o 
  -7   4   1      608.16      583.51     31.13 o 
  -6   4   1     1155.28     1142.72     40.45 o 
  -5   4   1      199.99      201.92     15.65 o 
  -4   4   1      123.20      135.96      9.61 o 
  -3   4   1      169.20      183.76     11.39 o 
  -2   4   1       97.78      111.10      9.44 o 
  -1   4   1      131.71      124.57      8.06 o 
   0   4   1        7.35       11.79      3.53 o 
   1   4   1      209.23      241.25     12.01 o 
   2   4   1       18.88       25.76      7.70 o 
   3   4   1     1813.49     1812.35     35.72 o 
   4   4   1     1276.40     1300.68     42.58 o 
   5   4   1      382.70      385.19     15.68 o 
   6   4   1      408.24      409.76     17.98 o 
   7   4   1      430.74      442.53     25.68 o 
   8   4   1       67.98       83.10     17.19 o 
   9   4   1      139.65      194.89     37.36 o 
  -8   5   1     2700.24     2795.10     81.18 o 
  -7   5   1     4968.96     4901.07    149.72 o 
  -6   5   1     9842.05     9688.34    201.49 o 
  -5   5   1    11420.14    11212.21    225.79 o 
  -4   5   1     9703.83     9690.33    160.28 o 
  -3   5   1    15438.02    15669.25    243.82 o 
  -2   5   1    16381.83    16397.29    253.46 o 
  -1   5   1    13863.46    13893.73    215.05 o 
   0   5   1     5579.18     5520.48    178.45 o 
   1   5   1    21730.91    22021.90    335.31 o 
   2   5   1    12610.53    12364.26    192.90 o 
   3   5   1     9402.32     9119.18    146.00 o 
   4   5   1    11216.67    11416.04    197.06 o 
   5   5   1    10228.81    10243.92    166.18 o 
   6   5   1     5207.37     5412.28     96.83 o 
   7   5   1     2461.61     2625.65     67.00 o 
   8   5   1     3630.75     3660.44    142.39 o 
   9   5   1     2107.32     2117.81    104.29 o 
  -8   6   1      214.24      255.45     25.57 o 
  -7   6   1       63.64       69.41     22.48 o 
  -6   6   1        2.94        8.20     11.03 o 
  -5   6   1        6.68       20.71      8.19 o 
  -4   6   1        2.92        8.45      7.13 o 
  -3   6   1        4.86       30.57     24.88 o 
  -2   6   1     1831.80     1776.56     36.94 o 
  -1   6   1        1.66       -0.45      4.44 o 
   0   6   1     1219.63     1245.74     27.03 o 
   1   6   1       43.03       62.65      6.83 o 
   2   6   1      188.94      219.94     24.95 o 
   3   6   1      282.77      249.61     12.65 o 
   4   6   1     2473.68     2530.75     50.45 o 
   5   6   1      998.44      967.31     27.76 o 
   6   6   1        0.07        8.78      9.85 o 
   7   6   1       13.55       19.98     10.41 o 
   8   6   1       37.31       52.01     25.41 o 
  -8   7   1     3971.54     4082.14    158.76 o 
  -7   7   1     4236.39     4227.75    145.41 o 
  -6   7   1     6295.64     6182.85    139.48 o 
  -5   7   1     9194.24     9477.76    159.71 o 
  -4   7   1     5596.44     5673.67    100.65 o 
  -3   7   1    10287.08    10099.67    168.81 o 
  -2   7   1    12193.87    12113.17    192.72 o 
  -1   7   1    11265.02    10972.98    182.27 o 
   0   7   1    14235.22    14466.42    226.02 o 
   1   7   1     8946.19     9118.20    147.03 o 
   2   7   1    16206.78    15564.42    243.36 o 
   3   7   1     3736.97     3621.34     67.08 o 
   4   7   1     3418.86     3560.56     67.55 o 
   5   7   1     4110.02     4057.03     76.59 o 
   6   7   1     2104.22     2221.00     50.60 o 
   7   7   1     1162.99     1219.30     45.00 o 
   8   7   1     1912.84     2153.40    103.00 o 
  -7   8   1      529.35      588.08     53.27 o 
  -6   8   1       13.79        7.00     19.70 o 
  -5   8   1       21.53       41.73     13.18 o 
  -4   8   1      152.43      171.13     18.07 o 
  -3   8   1       86.14       70.68     22.85 o 
  -2   8   1     1079.32     1076.86     37.56 o 
  -1   8   1      756.27      767.04     21.32 o 
   0   8   1      597.74      594.81     20.02 o 
   1   8   1      833.48      797.35     22.39 o 
   2   8   1     1360.48     1425.31     33.47 o 
   3   8   1      128.04      136.99     11.96 o 
   4   8   1       36.99       35.45      8.93 o 
   5   8   1      379.41      376.25     22.57 o 
   6   8   1      137.60      153.16     14.67 o 
   7   8   1      309.78      324.05     40.26 o 
  -7   9   1     1704.65     1808.93     95.38 o 
  -6   9   1     1415.03     1388.93     78.68 o 
  -5   9   1     2355.45     2405.31     70.58 o 
  -4   9   1     4018.39     3873.85    148.67 o 
  -3   9   1     3784.70     3800.00     93.44 o 
  -2   9   1     7021.48     6836.51    148.02 o 
  -1   9   1     5722.61     5636.84    124.35 o 
   0   9   1    11395.88    11093.56    222.66 o 
   1   9   1     4173.10     4269.94     98.18 o 
   2   9   1     8110.56     8085.36    167.76 o 
   3   9   1     5747.66     5969.17    124.79 o 
   4   9   1     4587.70     4627.79     86.32 o 
   5   9   1     5363.35     5759.12    105.61 o 
   6   9   1     5956.80     6583.25    147.55 o 
   7   9   1     3638.64     3906.34    100.62 o 
  -6  10   1       34.16       16.31     24.39 o 
  -5  10   1        0.05        0.12     13.11 o 
  -4  10   1        8.24       24.12     13.15 o 
  -3  10   1      194.23      218.15     22.03 o 
  -2  10   1      287.53      256.31     22.09 o 
  -1  10   1      187.33      147.27     18.31 o 
   0  10   1       13.99        1.56     10.34 o 
   1  10   1        0.01       -9.12      8.73 o 
   2  10   1      262.16      232.60     19.89 o 
   3  10   1      169.59      162.54     18.40 o 
   4  10   1       69.20       83.92     16.01 o 
   5  10   1      119.86      136.11     19.51 o 
   6  10   1       21.92       35.03     21.20 o 
  -5  11   1     3264.09     3271.99    152.03 o 
  -4  11   1     5242.10     5392.19    130.14 o 
  -3  11   1     3412.36     3470.75     92.76 o 
  -2  11   1     2690.49     2686.36     76.34 o 
  -1  11   1     5482.15     5289.74    124.06 o 
   0  11   1     4918.15     4834.34    301.27 o 
   1  11   1     2987.25     2888.31     77.57 o 
   2  11   1     5824.46     5860.88    133.33 o 
   3  11   1     6903.15     6981.02    154.06 o 
   4  11   1     4008.25     3932.65     99.27 o 
   5  11   1     5537.93     5703.14    188.80 o 
  -3  12   1       54.36       83.72     18.82 o 
  -2  12   1      360.48      335.89     28.12 o 
  -1  12   1       14.70        4.67     13.89 o 
   0  12   1        5.72       13.51     13.63 o 
   1  12   1      147.98      155.11     20.30 o 
   2  12   1       54.16       53.69     16.54 o 
   3  12   1        6.39       -5.09     13.86 o 
  -1  13   1     2642.98     2547.80     78.75 o 
   0  13   1     2548.49     2590.49     86.59 o 
   1  13   1     1990.23     2116.10     69.34 o 
  -2 -12   2     2131.85     1951.06     64.28 o 
  -1 -12   2     3499.02     3340.41     91.39 o 
   0 -12   2     5234.98     5304.03    171.68 o 
   1 -12   2     4783.31     4531.49    114.21 o 
   2 -12   2     2596.10     2546.14     78.11 o 
   3 -12   2     4962.06     4895.33    124.23 o 
  -4 -11   2        1.36       -7.65     13.49 o 
  -3 -11   2       50.71       39.22     35.37 o 
  -2 -11   2       29.16       21.97     12.86 o 
  -1 -11   2       41.33       58.86     16.11 o 
   0 -11   2       15.07      -14.61     18.73 o 
   1 -11   2       16.20       13.86     13.44 o 
   2 -11   2       29.02       42.13     16.80 o 
   3 -11   2      280.97      285.14     26.64 o 
   4 -11   2      182.49      180.51     24.01 o 
  -5 -10   2     1535.03     1684.19     58.17 o 
  -4 -10   2     1386.42     1398.75     50.41 o 
  -3 -10   2     4858.69     4775.24    113.94 o 
  -2 -10   2     2993.27     2859.11    113.55 o 
  -1 -10   2     2585.99     2562.19     70.64 o 
   0 -10   2     4339.83     4125.57    100.19 o 
   1 -10   2     5903.51     5626.44    128.68 o 
   2 -10   2     2193.09     2009.99     61.47 o 
   3 -10   2     2673.85     2462.41     72.15 o 
   4 -10   2     5432.98     5191.62    126.39 o 
   5 -10   2     2934.35     2992.35    110.59 o 
   6 -10   2     3827.98     3994.11    108.95 o 
  -6  -9   2      596.60      645.37     52.61 o 
  -5  -9   2      121.36      101.70     17.41 o 
  -4  -9   2       62.57       64.89     23.77 o 
  -3  -9   2        6.09       18.71     11.79 o 
  -2  -9   2       28.13       16.28     11.35 o 
  -1  -9   2      589.13      635.29     30.19 o 
   0  -9   2       11.74       41.53     31.74 o 
   1  -9   2      365.16      344.56     23.29 o 
   2  -9   2      259.66      224.57     20.17 o 
   3  -9   2        1.34        1.74     10.74 o 
   4  -9   2        7.40       11.71     11.94 o 
   5  -9   2        7.62       29.77     14.54 o 
   6  -9   2      629.07      607.32     36.69 o 
   7  -9   2       15.17       42.30     18.11 o 
  -6  -8   2     4571.88     4849.11    275.75 o 
  -5  -8   2     4334.54     4506.80     85.87 o 
  -4  -8   2     4283.40     4323.20    101.12 o 
  -3  -8   2     7816.17     7928.47    165.54 o 
  -2  -8   2    10128.31     9664.94    195.90 o 
  -1  -8   2     1595.84     1605.50     49.83 o 
   0  -8   2     7363.45     6953.36    146.53 o 
   1  -8   2     5716.19     5361.19    118.45 o 
   2  -8   2     6473.55     6021.79    156.59 o 
   3  -8   2     3999.45     3803.09    119.53 o 
   4  -8   2     7517.31     7378.00    165.13 o 
   5  -8   2     8465.91     8629.07    354.60 o 
   6  -8   2     5107.63     5474.33    130.77 o 
   7  -8   2     3307.07     3600.29     97.92 o 
  -7  -7   2        1.37        9.57     29.04 o 
  -6  -7   2       80.50       73.79     16.01 o 
  -5  -7   2       50.15       40.60      9.95 o 
  -4  -7   2      226.46      237.38     15.47 o 
  -3  -7   2       53.68       47.53      7.72 o 
  -2  -7   2        0.12       -0.10      5.93 o 
  -1  -7   2      303.78      326.67     19.16 o 
   0  -7   2       54.49       47.23      9.73 o 
   1  -7   2        0.12        1.83      9.29 o 
   2  -7   2      487.53      467.93     23.31 o 
   3  -7   2     2489.49     2397.89     64.51 o 
   4  -7   2        6.40       -6.77      9.62 o 
   5  -7   2       89.93       93.54     15.93 o 
   6  -7   2      262.24      240.02     22.90 o 
   7  -7   2      110.96      145.85     20.96 o 
   8  -7   2      192.46      178.40     35.31 o 
  -8  -6   2     2445.04     2858.22    131.69 o 
  -7  -6   2     7009.94     7230.39    163.34 o 
  -6  -6   2     9084.82     9459.03    200.01 o 
  -5  -6   2    10134.91    10256.04    239.45 o 
  -4  -6   2     7700.92     7895.73    160.84 o 
  -3  -6   2    10816.96    10972.18    175.46 o 
  -2  -6   2    11771.56    11506.83    228.32 o 
  -1  -6   2     8638.80     8427.56    134.77 o 
   0  -6   2     7030.85     6455.49    216.25 o 
   1  -6   2    12265.13    11735.16    228.74 o 
   2  -6   2     9332.18     8599.59    173.38 o 
   3  -6   2     6765.88     6608.66    110.46 o 
   4  -6   2     3340.57     3441.84     72.14 o 
   5  -6   2     4639.35     4831.82     98.76 o 
   6  -6   2     3561.70     3674.30     73.02 o 
   7  -6   2     1024.27     1069.59     43.02 o 
   8  -6   2     1618.92     1616.46     81.47 o 
  -8  -5   2        2.30       20.48     15.91 o 
  -7  -5   2      581.89      621.29     33.31 o 
  -6  -5   2      119.28      160.18     33.24 o 
  -5  -5   2      578.76      558.64     20.69 o 
  -4  -5   2      142.90      148.27     10.70 o 
  -3  -5   2      470.34      479.38     16.27 o 
  -2  -5   2     1184.34     1094.75     24.82 o 
  -1  -5   2      438.39      415.61     13.21 o 
   0  -5   2       95.93      114.91     10.86 o 
   1  -5   2        1.00        8.89      6.67 o 
   2  -5   2      122.55      141.47     14.13 o 
   3  -5   2       90.29       82.08     13.26 o 
   4  -5   2        1.91       16.55      5.86 o 
   5  -5   2      185.90      231.23     22.22 o 
   6  -5   2       19.24       20.69      8.54 o 
   7  -5   2      124.57      119.54     13.46 o 
   8  -5   2      146.78      163.61     20.07 o 
   9  -5   2        4.19        4.71     14.63 o 
  -8  -4   2     3397.69     3470.17     94.83 o 
  -7  -4   2     3266.91     3211.85     85.66 o 
  -6  -4   2     3923.21     3865.77     94.60 o 
  -5  -4   2     7028.67     7266.52    217.34 o 
  -4  -4   2     5415.53     5427.84     92.75 o 
  -3  -4   2     6418.23     6271.84    103.24 o 
  -2  -4   2    17302.92    17140.33    262.80 o 
  -1  -4   2    22282.26    21556.09    327.12 o 
   0  -4   2     9933.15     9846.84    153.92 o 
   1  -4   2    19751.64    19619.91    366.54 o 
   2  -4   2    18481.73    18481.01    613.50 o 
   3  -4   2     7591.02     7712.78    125.04 o 
   4  -4   2     5369.69     5646.09     96.28 o 
   5  -4   2     6463.94     6483.89    110.62 o 
   6  -4   2     7195.92     6952.05    120.02 o 
   7  -4   2     2909.03     2888.83     61.08 o 
   8  -4   2     4900.85     4789.09    114.76 o 
   9  -4   2     3779.81     3979.88    102.89 o 
  -9  -3   2       36.41       31.44     17.49 o 
  -8  -3   2      237.82      199.44     23.41 o 
  -7  -3   2       51.57       64.17     15.34 o 
  -6  -3   2       63.15       61.51     13.19 o 
  -5  -3   2      677.92      636.12     27.19 o 
  -4  -3   2      170.20      196.56     10.58 o 
  -3  -3   2       10.67       18.26      5.45 o 
  -2  -3   2      263.67      286.73     10.69 o 
  -1  -3   2      121.95      195.51     10.66 o 
   0  -3   2     2065.44     2071.00     43.63 o 
   1  -3   2       74.84       83.68      9.31 o 
   2  -3   2     1316.02     1299.58     26.20 o 
   3  -3   2      312.94      325.19     12.74 o 
   4  -3   2        2.38        9.18      5.26 o 
   5  -3   2      101.67      104.23      9.50 o 
   6  -3   2       63.41       67.88     14.82 o 
   7  -3   2      479.33      474.57     20.93 o 
   8  -3   2     1620.58     1493.08     53.68 o 
   9  -3   2        8.07       29.05     15.13 o 
  -9  -2   2     1469.57     1512.54    153.13 o 
  -8  -2   2     2901.38     2800.18     81.30 o 
  -7  -2   2     1971.70     1887.39     58.87 o 
  -6  -2   2     1619.07     1650.62     51.37 o 
  -5  -2   2     8267.02     8261.29    161.63 o 
  -4  -2   2    10203.38    10161.37    201.88 o 
  -3  -2   2    14446.67    14766.57    227.48 o 
  -2  -2   2    14800.36    14498.83    221.39 o 
  -1  -2   2    36837.82    36548.30    555.63 o 
   0  -2   2    21479.00    21300.86    322.56 o 
   1  -2   2    24147.16    23978.83    364.22 o 
   2  -2   2    24235.56    24043.94    363.95 o 
   3  -2   2    16968.90    16412.99    334.01 o 
   4  -2   2    24387.87    24403.34    372.83 o 
   5  -2   2     9815.17     8898.15    147.51 o 
   6  -2   2    14974.65    14497.21    230.88 o 
   7  -2   2     5769.10     5529.26     99.05 o 
   8  -2   2     5321.82     5113.14    120.02 o 
   9  -2   2     1857.90     1792.23     60.02 o 
  -9  -1   2      162.88      159.02     23.81 o 
  -8  -1   2      248.82      235.20     24.22 o 
  -7  -1   2       65.25       59.38     14.59 o 
  -6  -1   2      328.43      353.18     22.71 o 
  -5  -1   2     1246.67     1242.55     31.35 o 
  -4  -1   2     1117.96     1096.99     23.88 o 
  -3  -1   2     1292.09     1277.48     26.43 o 
  -2  -1   2     4422.83     4612.19     74.43 o 
  -1  -1   2       26.12       33.67      4.25 o 
   0  -1   2       34.18       57.29     12.79 o 
   1  -1   2     1270.45     1284.08     23.86 o 
   2  -1   2     1146.77     1164.42     36.90 o 
   3  -1   2     2720.58     2745.11     48.68 o 
   4  -1   2      242.63      247.47     11.43 o 
   5  -1   2       95.05      102.29      8.83 o 
   6  -1   2        6.46       15.16     13.41 o 
   7  -1   2      742.61      736.44     24.33 o 
   8  -1   2        4.47        2.20     11.82 o 
   9  -1   2       26.72       28.96     17.98 o 
  -9   0   2     3030.45     2870.37     85.29 o 
  -8   0   2     6244.69     6247.55    145.79 o 
  -7   0   2    10715.81    10292.37    279.04 o 
  -6   0   2     6283.58     6055.49    169.26 o 
  -5   0   2    11885.30    11695.63    322.49 o 
  -4   0   2    18389.57    18349.24    351.18 o 
  -3   0   2    12263.16    12673.39    327.77 o 
  -1   0   2     9949.40    10075.40    154.24 o 
   0   0   2    27121.07    25487.58    390.24 o 
   1   0   2    18299.84    17312.97    262.18 o 
   2   0   2     2910.33     2774.50     46.76 o 
   3   0   2    28191.77    28419.46    489.73 o 
   4   0   2    25167.98    26353.62    481.47 o 
   5   0   2     5582.98     5550.69     94.07 o 
   6   0   2     7329.71     7249.66    121.46 o 
   7   0   2     8803.91     8896.01    148.09 o 
   8   0   2     3032.20     3013.50     79.79 o 
   9   0   2     2458.14     2499.52     73.88 o 
  -9   1   2      379.47      384.89     39.78 o 
  -8   1   2        0.94        3.05     14.20 o 
  -7   1   2       53.37       59.45     14.56 o 
  -6   1   2      302.14      266.26     20.19 o 
  -5   1   2      386.55      394.85     21.19 o 
  -4   1   2      149.43      124.42     11.99 o 
  -3   1   2      152.59      151.53     10.76 o 
  -2   1   2      347.27      355.43     14.42 o 
  -1   1   2      128.62      151.23      5.46 o 
   0   1   2      526.41      589.17     18.63 o 
   1   1   2     2584.20     2527.54     72.57 o 
   2   1   2      271.33      300.34     10.73 o 
   3   1   2      414.57      458.82     12.76 o 
   4   1   2       62.38       71.02      6.99 o 
   5   1   2      394.06      423.77     15.26 o 
   6   1   2      270.85      280.67     13.77 o 
   7   1   2      707.68      713.95     23.69 o 
   8   1   2      188.59      179.38     26.90 o 
   9   1   2       80.50       92.28     18.01 o 
  -9   2   2     4645.34     4418.08    115.50 o 
  -8   2   2     8818.75     8672.04    190.97 o 
  -7   2   2     7703.46     7488.09    164.34 o 
  -6   2   2     7696.93     7350.69    157.13 o 
  -5   2   2     5304.13     5279.88     95.29 o 
  -4   2   2    10095.73    10520.05    181.39 o 
  -3   2   2     7378.97     7144.08    173.11 o 
  -2   2   2     5649.49     5741.94    111.00 o 
  -1   2   2     7524.44     7817.28    121.33 o 
   0   2   2    23149.82    22663.09    463.46 o 
   1   2   2    17956.29    18745.55    285.47 o 
   2   2   2     5669.01     5539.17     94.42 o 
   3   2   2     8332.47     8243.22    153.59 o 
   4   2   2    18734.70    19593.34    326.46 o 
   5   2   2     5272.57     5344.03     91.15 o 
   6   2   2     4762.69     4805.67     85.07 o 
   7   2   2    10154.06    10576.96    173.60 o 
   8   2   2     7184.06     7845.89    171.09 o 
   9   2   2     5410.76     5315.22    188.83 o 
  -9   3   2       13.93       30.86     19.32 o 
  -8   3   2       24.05        6.40     21.71 o 
  -7   3   2      470.96      435.71     27.50 o 
  -6   3   2     1849.29     1748.26     52.85 o 
  -5   3   2      675.66      690.21     24.71 o 
  -4   3   2     1318.52     1313.05     28.91 o 
  -3   3   2      590.41      536.63     15.15 o 
  -2   3   2      573.76      631.70     15.52 o 
  -1   3   2     2306.73     2405.10     42.02 o 
   0   3   2      832.67      842.65     25.09 o 
   1   3   2       19.48       36.03      6.19 o 
   2   3   2     2579.35     2644.87     74.87 o 
   3   3   2     1044.31     1069.43     46.86 o 
   4   3   2       21.50       23.98      6.44 o 
   5   3   2      201.88      219.89     11.89 o 
   6   3   2      759.12      770.37     23.19 o 
   7   3   2      116.68      131.96     14.71 o 
   8   3   2        0.57      -20.84     10.42 o 
   9   3   2      220.19      250.94     39.12 o 
  -9   4   2     3181.22     2964.67    108.01 o 
  -8   4   2     1446.64     1397.17     52.30 o 
  -7   4   2     4050.56     3969.35    127.61 o 
  -6   4   2     5771.64     5600.30    126.62 o 
  -5   4   2     7095.84     6814.91    114.91 o 
  -4   4   2    10879.56    10986.12    175.00 o 
  -3   4   2    25565.88    26131.76    659.80 o 
  -2   4   2    21024.04    20584.89    425.39 o 
  -1   4   2    20533.65    19969.91    456.85 o 
   0   4   2    25779.04    26794.28    693.35 o 
   1   4   2    27017.77    27794.59    419.26 o 
   2   4   2     5689.56     5666.33     92.00 o 
   3   4   2    10066.94    10056.78    184.30 o 
   4   4   2     8537.94     8481.98    136.82 o 
   5   4   2     9821.66     9755.38    157.53 o 
   6   4   2     4008.14     4079.25     75.11 o 
   7   4   2     5302.01     5645.59    101.36 o 
   8   4   2     5992.20     5848.02    200.50 o 
   9   4   2     2743.07     2872.23    124.88 o 
  -8   5   2        3.94        8.93     14.21 o 
  -7   5   2        1.44        7.44     12.59 o 
  -6   5   2       52.06       52.74     22.20 o 
  -5   5   2        1.53       16.63      6.96 o 
  -4   5   2      796.95      771.89     22.31 o 
  -3   5   2      212.02      256.42     14.55 o 
  -2   5   2      439.62      496.99     25.70 o 
  -1   5   2      981.73     1053.88     53.10 o 
   0   5   2      188.58      189.46      9.32 o 
   1   5   2     1023.23     1030.72     48.74 o 
   2   5   2       35.09       35.20      5.93 o 
   3   5   2      637.78      652.52     18.47 o 
   4   5   2       65.46       89.16     19.26 o 
   5   5   2       58.54       68.55      8.73 o 
   6   5   2     2450.57     2494.11     51.88 o 
   7   5   2       65.64       66.00     11.04 o 
   8   5   2        3.71       -2.78     18.72 o 
   9   5   2       51.20       52.94     26.34 o 
  -8   6   2     1866.25     1945.53     83.51 o 
  -7   6   2     3757.35     3741.77     97.85 o 
  -6   6   2     9505.90     9359.45    278.41 o 
  -5   6   2    10456.76    10590.45    174.22 o 
  -4   6   2     9301.48     9547.76    156.95 o 
  -3   6   2    16481.74    16599.14    265.79 o 
  -2   6   2    15222.75    14741.96    230.52 o 
  -1   6   2    11070.62    11189.46    177.14 o 
   0   6   2    10435.18    10906.83    172.48 o 
   1   6   2    12720.41    12887.13    201.55 o 
   2   6   2    12750.67    13172.70    206.58 o 
   3   6   2     5179.45     5288.39     90.70 o 
   4   6   2    11891.93    11924.04    190.78 o 
   5   6   2     4648.82     4677.19     84.64 o 
   6   6   2     5234.23     5506.33     98.86 o 
   7   6   2     1720.45     1840.51     57.20 o 
   8   6   2     2576.83     2644.28    115.67 o 
  -8   7   2      197.41      204.79     25.19 o 
  -7   7   2     1218.76     1203.37     48.04 o 
  -6   7   2      383.32      409.91     27.54 o 
  -5   7   2      156.23      162.06     13.87 o 
  -4   7   2       94.47       87.64     10.66 o 
  -3   7   2       14.93       14.97      6.46 o 
  -2   7   2     1691.09     1686.10     50.24 o 
  -1   7   2      406.29      414.51     16.13 o 
   0   7   2     1377.75     1416.15     38.58 o 
   1   7   2      882.55      885.73     44.49 o 
   2   7   2      178.26      211.95     11.73 o 
   3   7   2      182.52      167.93     11.82 o 
   4   7   2       16.43       20.88      7.60 o 
   5   7   2      155.64      148.20     12.76 o 
   6   7   2        0.42        1.43      8.38 o 
   7   7   2        2.31        4.60     12.21 o 
   8   7   2       33.66        1.70     23.46 o 
  -7   8   2     2447.46     2546.38    114.57 o 
  -6   8   2     2994.80     3063.51    122.24 o 
  -5   8   2     4799.79     4803.69     91.31 o 
  -4   8   2     1932.46     1961.27     50.12 o 
  -3   8   2     1402.56     1404.88     66.12 o 
  -2   8   2     5221.96     4939.40     87.49 o 
  -1   8   2     8335.04     8280.05    156.13 o 
   0   8   2     4308.71     4365.37     77.99 o 
   1   8   2     8153.85     8266.59    136.60 o 
   2   8   2    19177.20    19089.83    297.81 o 
   3   8   2     6408.55     6470.31    111.57 o 
   4   8   2     7959.17     8103.75    137.38 o 
   5   8   2     6363.14     6611.54    116.58 o 
   6   8   2     5976.76     6042.55    136.19 o 
   7   8   2     2996.11     3333.04     88.91 o 
  -6   9   2       39.57       48.26     23.92 o 
  -5   9   2      857.90      867.04     38.51 o 
  -4   9   2        3.45        6.59     10.99 o 
  -3   9   2       37.60       35.62     12.62 o 
  -2   9   2        3.39        7.52     10.03 o 
  -1   9   2       18.12       13.07     10.20 o 
   0   9   2      414.71      456.21     31.77 o 
   1   9   2       59.65       42.41      9.70 o 
   2   9   2      249.75      276.21     19.67 o 
   3   9   2      202.15      202.34     27.57 o 
   4   9   2        4.00        1.73      8.64 o 
   5   9   2       82.94       83.25     13.43 o 
   6   9   2       87.54      100.76     17.89 o 
   7   9   2        2.36       22.66     18.42 o 
  -6  10   2     1322.67     1294.14     78.34 o 
  -5  10   2     4486.47     4614.90    115.23 o 
  -4  10   2     2068.92     2038.48     63.18 o 
  -3  10   2     3374.82     3487.70     90.08 o 
  -2  10   2     5536.23     5488.46    125.44 o 
  -1  10   2    10305.56    10576.58    277.10 o 
   0  10   2     5078.19     5101.24    116.41 o 
   1  10   2     4798.16     4945.17    113.64 o 
   2  10   2     8926.78     8885.35    262.16 o 
   3  10   2     4992.37     5109.96    117.48 o 
   4  10   2     3654.05     3817.12     94.30 o 
   5  10   2     4444.37     4524.16    155.87 o 
   6  10   2     4271.91     4388.97    154.81 o 
  -5  11   2       16.88       20.73     15.69 o 
  -4  11   2        3.33       -9.10     12.52 o 
  -3  11   2     1028.20     1107.09     57.41 o 
  -2  11   2      841.83      863.18     38.71 o 
  -1  11   2       71.39       77.78     15.84 o 
   0  11   2      398.44      399.15     41.75 o 
   1  11   2      130.33      125.34     17.99 o 
   2  11   2        0.80        2.88     12.19 o 
   3  11   2       56.27       55.06     14.95 o 
   4  11   2       57.69       88.03     25.73 o 
  -3  12   2     3905.50     4129.21    107.51 o 
  -2  12   2     4391.85     4479.81    112.29 o 
  -1  12   2     3350.54     3424.19     92.15 o 
   0  12   2     2307.86     2272.16     68.97 o 
   1  12   2     2035.68     2047.86     64.78 o 
   2  12   2     1145.61     1123.31     45.29 o 
   3  12   2     2793.14     2913.69    150.42 o 
   4  12   2     2718.99     2836.58    116.29 o 
  -1  13   2      192.50      226.80     26.11 o 
   0  13   2      507.20      539.45     34.43 o 
   1  13   2        9.40        1.55     14.83 o 
  -1 -12   3      184.88      136.92     22.25 o 
   0 -12   3      198.20      163.01     22.04 o 
   1 -12   3        0.25        8.27     19.86 o 
   2 -12   3        0.31        0.23     15.15 o 
  -3 -11   3     1842.01     1947.45     64.60 o 
  -2 -11   3      932.22      996.72     43.27 o 
  -1 -11   3     1879.16     1940.71    225.34 o 
   0 -11   3     2953.69     2717.64    117.08 o 
   1 -11   3     2512.22     2269.09     69.14 o 
   2 -11   3     2502.78     2318.41     70.76 o 
   3 -11   3     4645.26     4523.62    157.65 o 
   4 -11   3     3342.94     3291.19     94.23 o 
  -4 -10   3      649.43      714.20     36.59 o 
  -3 -10   3      123.57      117.27     23.16 o 
  -2 -10   3       63.30       40.69     14.67 o 
  -1 -10   3      242.86      206.31     21.36 o 
   0 -10   3       70.75       66.24     15.90 o 
   1 -10   3      395.41      383.87     26.03 o 
   2 -10   3      524.51      496.31     29.81 o 
   3 -10   3       26.97       43.00     15.69 o 
   4 -10   3       15.10       14.68     23.92 o 
   5 -10   3       21.09       13.49     16.70 o 
  -5  -9   3     1690.60     1805.10     59.10 o 
  -4  -9   3     3324.03     3301.34     86.42 o 
  -3  -9   3     5360.93     5121.14    119.04 o 
  -2  -9   3     3715.71     3593.51     89.76 o 
  -1  -9   3     6357.44     5995.19    133.69 o 
   0  -9   3     9279.77     8553.88    195.78 o 
   1  -9   3     3936.11     3637.89    100.54 o 
   2  -9   3     5726.58     5339.08    123.11 o 
   3  -9   3     3263.48     2986.28     80.94 o 
   4  -9   3     5364.43     5223.79    125.73 o 
   5  -9   3     2489.52     2460.43     74.82 o 
   6  -9   3     3120.50     3235.15    144.50 o 
  -6  -8   3      359.18      432.82     44.80 o 
  -5  -8   3      152.80      181.34     20.01 o 
  -4  -8   3       18.68       57.21     21.76 o 
  -3  -8   3       23.72       35.23     12.73 o 
  -2  -8   3       94.47      110.93     15.52 o 
  -1  -8   3      410.77      352.45     22.45 o 
   0  -8   3      569.51      502.62     35.50 o 
   1  -8   3        1.87        9.45      9.59 o 
   2  -8   3       88.77       67.24     14.05 o 
   3  -8   3      109.44      107.79     16.59 o 
   4  -8   3       26.54       32.41     13.37 o 
   5  -8   3       56.15       21.02     23.44 o 
   6  -8   3       20.45       42.25     16.13 o 
   7  -8   3      227.17      277.29     41.05 o 
  -7  -7   3     2904.72     3069.13     87.15 o 
  -6  -7   3     5187.72     5694.44    219.33 o 
  -5  -7   3     9065.64     9652.48    179.58 o 
  -4  -7   3     7465.08     7689.07    180.10 o 
  -3  -7   3    14623.71    14618.86    231.96 o 
  -2  -7   3    11629.30    11799.71    233.80 o 
  -1  -7   3    10954.51    10420.89    208.18 o 
   0  -7   3     6417.47     5835.41    265.05 o 
   1  -7   3     7777.43     7298.74    151.83 o 
   2  -7   3     4971.63     4688.18    105.63 o 
   3  -7   3     3133.33     3100.21     78.25 o 
   4  -7   3     4186.44     4132.80    103.80 o 
   5  -7   3     5733.86     5584.10    128.86 o 
   6  -7   3     1561.85     1621.57     67.45 o 
   7  -7   3     2448.66     2655.50     78.06 o 
   8  -7   3     3248.18     3295.62    132.21 o 
  -7  -6   3      278.53      280.48     26.08 o 
  -6  -6   3       41.02       38.68     14.20 o 
  -5  -6   3      452.25      463.82     29.55 o 
  -4  -6   3      470.37      493.12     28.31 o 
  -3  -6   3        8.95        7.25      6.10 o 
  -2  -6   3     1087.05      992.75     24.65 o 
  -1  -6   3      628.69      614.98     27.34 o 
   0  -6   3      282.15      281.09     17.21 o 
   1  -6   3     1689.25     1612.92     62.59 o 
   2  -6   3      936.59      966.76     89.74 o 
   3  -6   3       12.60        6.46      8.59 o 
   4  -6   3       74.59       73.89     13.74 o 
   5  -6   3       23.73       52.05     13.47 o 
   6  -6   3        9.44       13.65     11.92 o 
   7  -6   3      491.48      516.46     30.89 o 
   8  -6   3        5.55       -4.94     20.58 o 
  -8  -5   3     3578.82     3588.97    111.64 o 
  -7  -5   3     4289.76     4364.08    110.16 o 
  -6  -5   3     4810.28     4855.30    115.25 o 
  -5  -5   3     9223.67     9511.96    157.51 o 
  -4  -5   3     4805.19     5028.19     88.53 o 
  -3  -5   3     5100.41     5022.32     93.37 o 
  -2  -5   3     8432.73     8007.62    129.46 o 
  -1  -5   3     7003.76     6707.14    128.67 o 
   0  -5   3     7703.12     7633.20    152.95 o 
   1  -5   3    11633.47    11032.13    281.09 o 
   2  -5   3    13926.93    13402.97    259.15 o 
   3  -5   3    11583.18    11532.21    312.64 o 
   4  -5   3     7972.25     8009.14    143.73 o 
   5  -5   3     9986.30    10201.43    167.76 o 
   6  -5   3     4742.98     5011.44     92.54 o 
   7  -5   3     2485.86     2503.81     56.29 o 
   8  -5   3     4095.02     4268.26    104.96 o 
   9  -5   3     2029.82     2053.51     96.81 o 
  -8  -4   3      140.04      160.56     23.16 o 
  -7  -4   3      851.67      841.12     51.56 o 
  -6  -4   3      273.58      294.77     66.78 o 
  -5  -4   3       25.51       36.63      8.73 o 
  -4  -4   3       50.53       59.45      7.82 o 
  -3  -4   3      516.76      462.21     15.89 o 
  -2  -4   3     1235.78     1183.14     26.44 o 
  -1  -4   3     1601.81     1569.13     37.19 o 
   0  -4   3       30.33       44.37      7.70 o 
   1  -4   3      371.89      385.84     25.99 o 
   2  -4   3     1605.29     1665.39     32.81 o 
   3  -4   3      342.43      366.41     15.35 o 
   4  -4   3      116.43      123.66     13.06 o 
   5  -4   3        0.01       10.52      6.31 o 
   6  -4   3      139.33      135.46     19.12 o 
   7  -4   3       90.27      103.89     12.65 o 
   8  -4   3      324.88      352.18     24.56 o 
   9  -4   3        0.34       11.68     14.57 o 
  -8  -3   3     3351.39     3270.42     91.67 o 
  -7  -3   3     2359.34     2264.17     68.39 o 
  -6  -3   3     2150.57     1933.29     57.82 o 
  -5  -3   3     3715.00     3758.37     89.55 o 
  -4  -3   3     3895.36     4036.31     71.54 o 
  -3  -3   3     4179.66     4222.32     72.71 o 
  -2  -3   3     8684.43     8071.12    128.24 o 
  -1  -3   3    27940.98    27153.00    480.32 o 
   0  -3   3    16783.87    16514.31    252.14 o 
   1  -3   3    28529.63    28577.09    433.80 o 
   2  -3   3    19902.54    18898.79    289.07 o 
   3  -3   3    30522.85    31567.28    478.91 o 
   4  -3   3     9322.17     8967.72    145.25 o 
   5  -3   3     7966.85     7747.25    129.18 o 
   6  -3   3    13563.81    13568.59    218.44 o 
   7  -3   3     4518.58     4475.92    104.22 o 
   8  -3   3     3969.64     4065.18     80.80 o 
   9  -3   3     3338.81     3414.58     96.98 o 
  -8  -2   3      117.25      123.41     23.31 o 
  -7  -2   3      212.23      238.25     24.12 o 
  -6  -2   3        5.94       -0.96     10.39 o 
  -5  -2   3       61.70       60.42     11.78 o 
  -4  -2   3       14.33       30.92      5.55 o 
  -3  -2   3     4070.51     4276.69    102.35 o 
  -2  -2   3     2670.35     2687.05     47.47 o 
  -1  -2   3      379.61      378.13     23.88 o 
   0  -2   3     5065.29     4892.45    123.07 o 
   1  -2   3     4059.54     4150.14     68.20 o 
   2  -2   3      293.45      348.88     11.30 o 
   3  -2   3     3364.80     3523.65     61.78 o 
   4  -2   3      907.52      958.38     24.10 o 
   5  -2   3     1403.25     1388.40     32.54 o 
   6  -2   3      345.13      307.51     15.77 o 
   7  -2   3      321.87      309.61     17.07 o 
   8  -2   3      161.09      161.54     16.81 o 
   9  -2   3      189.68      148.73     20.34 o 
  -9  -1   3     2755.07     2718.46     83.60 o 
  -8  -1   3     5606.30     5645.55    136.84 o 
  -7  -1   3     4048.46     3939.19     99.80 o 
  -6  -1   3     5973.26     5794.45    130.55 o 
  -5  -1   3    12628.23    12803.89    255.51 o 
  -4  -1   3    12945.13    12695.75    327.37 o 
  -3  -1   3    15968.70    16154.42    248.40 o 
  -2  -1   3    18263.12    18622.16    321.62 o 
  -1  -1   3    23301.25    22379.61    634.24 o 
   0  -1   3    14541.52    13704.63    216.05 o 
   1  -1   3     3697.85     3513.15     58.12 o 
   2  -1   3    13689.11    13474.83    278.61 o 
   3  -1   3    13001.88    12277.18    194.68 o 
   4  -1   3     4607.33     4296.10     82.80 o 
   5  -1   3     7165.17     6880.64    137.87 o 
   6  -1   3    12887.23    12648.82    320.77 o 
   7  -1   3     7531.81     7068.10    121.51 o 
   8  -1   3     3611.39     3487.09     69.87 o 
   9  -1   3     4073.62     4086.17    144.28 o 
  -9   0   3       17.77        4.34     15.88 o 
  -8   0   3      162.49      134.52     21.17 o 
  -7   0   3       16.68       14.96     11.96 o 
  -6   0   3       64.75       59.63     13.33 o 
  -5   0   3      929.31      911.84     66.48 o 
  -4   0   3       75.84       81.18     11.57 o 
  -3   0   3     1703.56     1794.76     65.56 o 
  -2   0   3     1041.06     1115.19     22.07 o 
  -1   0   3      165.30      194.01      7.41 o 
   0   0   3     1114.59     1102.59     21.69 o 
   1   0   3       62.29       69.78      4.96 o 
   2   0   3      230.72      265.10     27.89 o 
   3   0   3      407.09      401.44     13.95 o 
   4   0   3      170.93      197.27     17.71 o 
   5   0   3      610.31      617.46     19.09 o 
   6   0   3        0.26       10.28      9.08 o 
   7   0   3      401.30      381.87     17.76 o 
   8   0   3       31.62       28.51      9.21 o 
   9   0   3       24.74        5.04     21.25 o 
  -9   1   3     2888.36     2795.12     85.55 o 
  -8   1   3     5283.16     5250.46    142.69 o 
  -7   1   3    10527.12    10142.24    214.79 o 
  -6   1   3    11210.58    11008.21    226.04 o 
  -5   1   3    10629.93    10773.53    217.82 o 
  -4   1   3    15327.13    14612.77    284.23 o 
  -3   1   3    12717.80    12968.43    250.70 o 
  -2   1   3     7714.94     7856.09    154.66 o 
  -1   1   3     4065.52     4195.26     67.84 o 
   0   1   3    10088.18    10399.77    178.17 o 
   1   1   3     2144.12     2083.08     30.31 o 
   2   1   3    10224.98    10309.24    246.95 o 
   3   1   3    18101.63    18569.22    560.21 o 
   4   1   3     7867.53     7684.74    162.97 o 
   5   1   3     7916.43     7943.17    129.73 o 
   6   1   3    12161.52    12561.10    200.66 o 
   7   1   3     6426.02     6422.98    111.63 o 
   8   1   3     4760.55     4875.43     90.55 o 
   9   1   3     3906.04     4152.16    154.31 o 
  -9   2   3       52.84       68.71     19.90 o 
  -8   2   3        6.27       14.02     14.19 o 
  -7   2   3      128.66      151.41     20.39 o 
  -6   2   3       97.42       92.88     14.99 o 
  -5   2   3       17.49       19.52      9.02 o 
  -4   2   3     2545.97     2491.61     61.79 o 
  -3   2   3     4006.18     3934.40     85.67 o 
  -2   2   3     1195.19     1268.22     33.98 o 
  -1   2   3      520.28      510.60     12.52 o 
   0   2   3     2743.78     2767.21     46.31 o 
   1   2   3      397.42      429.70     10.10 o 
   2   2   3     5196.83     5064.59    147.39 o 
   3   2   3     1986.20     2048.59     37.16 o 
   4   2   3      134.27      106.62      8.13 o 
   5   2   3     1885.54     1895.08     38.83 o 
   6   2   3     1219.23     1222.94     30.42 o 
   7   2   3      128.93      136.30     11.88 o 
   8   2   3        8.05       14.90     11.08 o 
   9   2   3      230.21      173.22     33.77 o 
  -8   3   3     1022.00     1049.82     46.14 o 
  -7   3   3     9026.45     8965.92    193.98 o 
  -6   3   3     5109.38     4957.42    115.46 o 
  -5   3   3     4503.54     4372.07    100.59 o 
  -4   3   3     6712.02     6242.81    138.75 o 
  -3   3   3    18705.53    19958.91    305.55 o 
  -2   3   3    13523.55    14256.02    219.64 o 
  -1   3   3    19209.82    19874.94    301.79 o 
   0   3   3    34205.27    33479.96   1154.57 o 
   1   3   3    35833.13    36108.29   1028.25 o 
   2   3   3    18789.63    19340.60    295.26 o 
   3   3   3    23381.03    23373.20    600.94 o 
   4   3   3    10412.30    10232.99    161.93 o 
   5   3   3     6411.97     6240.38    104.66 o 
   6   3   3     3849.59     3990.97     73.05 o 
   7   3   3     5280.20     5356.53     95.69 o 
   8   3   3     2822.91     2897.30     76.31 o 
   9   3   3     2391.07     2371.64    110.16 o 
  -8   4   3        9.05        4.37     13.86 o 
  -7   4   3       65.90       97.35     38.20 o 
  -6   4   3      163.69      163.45     18.14 o 
  -5   4   3       11.83       24.03     10.06 o 
  -4   4   3       18.06       18.00     10.01 o 
  -3   4   3     1288.95     1397.69     30.26 o 
  -2   4   3      467.02      514.40     30.54 o 
  -1   4   3     2173.96     2209.75     40.91 o 
   0   4   3      413.71      508.04     14.27 o 
   1   4   3     1050.15     1274.50     32.11 o 
   2   4   3       20.26       10.94      4.13 o 
   3   4   3       28.27       41.81      5.68 o 
   4   4   3      722.81      724.27     23.19 o 
   5   4   3        3.82       12.85     17.74 o 
   6   4   3        4.23        8.58      6.52 o 
   7   4   3        6.44        2.09      9.84 o 
   8   4   3      135.48      169.68     22.90 o 
   9   4   3        4.39        0.41     19.08 o 
  -8   5   3     1480.41     1506.44     82.77 o 
  -7   5   3     3409.22     3252.69     99.49 o 
  -6   5   3     5923.04     5699.32    131.42 o 
  -5   5   3     5028.16     4839.29    111.57 o 
  -4   5   3     9286.50     9211.09    251.47 o 
  -3   5   3    17982.95    18068.97    362.64 o 
  -2   5   3    23502.97    23830.28    570.93 o 
  -1   5   3    22312.76    21924.78    463.83 o 
   0   5   3    15347.12    15300.79    479.33 o 
   1   5   3    22116.96    21823.18    332.82 o 
   2   5   3    13751.67    14645.00    226.99 o 
   3   5   3     4731.98     4714.06    108.75 o 
   4   5   3     8217.46     8336.70    135.79 o 
   5   5   3     5448.60     5430.70     93.98 o 
   6   5   3     5260.82     5402.98     95.64 o 
   7   5   3     2051.00     2184.69     62.63 o 
   8   5   3     5843.87     6095.69    140.34 o 
   9   5   3     1555.56     1779.11     94.88 o 
  -8   6   3      319.82      327.49     46.03 o 
  -7   6   3      264.63      267.59     25.33 o 
  -6   6   3        0.12       19.15     13.12 o 
  -5   6   3      993.06      908.60     41.90 o 
  -4   6   3     1758.31     1688.14     38.56 o 
  -3   6   3      160.81      164.06     11.29 o 
  -2   6   3       46.39       46.05      7.04 o 
  -1   6   3      346.33      335.81     13.58 o 
   0   6   3      789.61      831.52     24.34 o 
   1   6   3     2888.08     2859.56     53.05 o 
   2   6   3     2874.35     2937.08     54.48 o 
   3   6   3      690.66      659.01     19.86 o 
   4   6   3      415.42      429.58     16.61 o 
   5   6   3      553.95      551.02     20.29 o 
   6   6   3        3.01        7.22     10.20 o 
   7   6   3      136.19      127.73     17.44 o 
   8   6   3       88.17      115.74     19.29 o 
  -7   7   3     3656.96     3897.11    104.59 o 
  -6   7   3     4734.17     4696.18    115.61 o 
  -5   7   3     6299.92     6263.10    223.25 o 
  -4   7   3     2998.50     2985.24     60.56 o 
  -3   7   3     6400.61     6492.47    111.79 o 
  -2   7   3     6099.81     5966.65    102.19 o 
  -1   7   3     3562.39     3599.20     66.12 o 
   0   7   3     2566.53     2574.69     50.47 o 
   1   7   3     8921.75     9361.27    151.72 o 
   2   7   3     7551.33     7805.05    128.71 o 
   3   7   3     7488.96     7866.44    130.80 o 
   4   7   3    10721.74    11039.77    179.42 o 
   5   7   3    11431.90    11953.08    194.46 o 
   6   7   3     9170.22     9534.33    200.60 o 
   7   7   3     3706.71     3863.42     98.31 o 
   8   7   3     5404.66     5923.74    139.60 o 
  -7   8   3       99.15       84.54     28.87 o 
  -6   8   3       53.85       36.33     15.39 o 
  -5   8   3        9.52       21.16     13.64 o 
  -4   8   3      448.27      429.47     20.08 o 
  -3   8   3      191.92      193.74     14.88 o 
  -2   8   3      238.19      268.06     38.98 o 
  -1   8   3      226.26      217.85     12.80 o 
   0   8   3      223.20      222.23     12.63 o 
   1   8   3        0.24       -0.65      7.68 o 
   2   8   3       82.64       84.05      9.45 o 
   3   8   3      415.54      408.67     17.76 o 
   4   8   3     1251.92     1319.13     34.29 o 
   5   8   3      257.80      256.16     21.30 o 
   6   8   3        7.82       27.33     12.88 o 
   7   8   3        0.28       -2.95     12.64 o 
  -6   9   3     3961.39     3840.65    149.50 o 
  -5   9   3     3314.47     3561.37    139.26 o 
  -4   9   3     2758.06     2819.56     75.74 o 
  -3   9   3     3163.82     3178.98     81.12 o 
  -2   9   3     3846.75     4056.48     96.07 o 
  -1   9   3     5115.20     5267.10    107.34 o 
   0   9   3     5096.12     5101.38    111.88 o 
   1   9   3    11142.63    11201.27    182.77 o 
   2   9   3     7727.80     8034.74    135.93 o 
   3   9   3     8576.88     8603.09    145.12 o 
   4   9   3     8228.17     8359.61    142.94 o 
   5   9   3     4508.93     4423.94    126.12 o 
   6   9   3     5453.38     5888.40    136.50 o 
   7   9   3     2762.01     3019.70     85.38 o 
  -6  10   3      193.70      162.13     37.98 o 
  -5  10   3       18.99       32.77     26.03 o 
  -4  10   3      172.54      205.83     21.90 o 
  -3  10   3      225.18      217.35     21.49 o 
  -2  10   3       14.31       14.45     11.78 o 
  -1  10   3      429.92      389.48     25.36 o 
   0  10   3      931.61      997.80     72.18 o 
   1  10   3     1841.84     1789.81     54.85 o 
   2  10   3      110.32      112.02     16.66 o 
   3  10   3        0.88        1.91     10.29 o 
   4  10   3      398.35      429.78     26.32 o 
   5  10   3      118.31      128.90     31.36 o 
   6  10   3      775.68      909.48     41.54 o 
  -5  11   3     4323.19     4588.31    175.57 o 
  -4  11   3     6228.47     6544.49    197.65 o 
  -3  11   3     5314.89     5642.65    133.06 o 
  -2  11   3     5517.48     5796.62    134.09 o 
  -1  11   3     7753.45     7977.71    271.26 o 
   0  11   3     6283.76     6513.20    236.65 o 
   1  11   3     3137.99     3399.29    188.58 o 
   2  11   3     2927.46     3208.03    118.81 o 
   3  11   3     2810.80     2952.46    154.04 o 
   4  11   3      908.27      811.63     55.76 o 
   5  11   3     1512.39     1488.45     77.71 o 
  -3  12   3       66.84       55.65     17.97 o 
  -2  12   3        0.69       -8.40     13.51 o 
  -1  12   3       22.82       16.23     14.16 o 
   0  12   3       93.74       94.78     21.43 o 
   1  12   3       27.49       29.06     14.49 o 
   2  12   3      294.82      359.41     28.08 o 
   3  12   3      202.48      281.09     37.42 o 
   4  12   3       16.04       14.20     21.71 o 
  -1  13   3     3290.53     3594.42     98.11 o 
   0  13   3     2708.35     2804.71     82.54 o 
   1  13   3     1820.57     2013.49     66.69 o 
  -2 -11   4      327.81      336.09     28.23 o 
  -1 -11   4       11.54       43.23     15.64 o 
   0 -11   4      278.29      293.07     25.64 o 
   1 -11   4       12.32        8.12     14.31 o 
   2 -11   4        0.66       10.50     13.98 o 
   3 -11   4      209.56      191.04     25.10 o 
  -4 -10   4     2506.60     2515.47     76.17 o 
  -3 -10   4     3333.09     3529.54     94.49 o 
  -2 -10   4     1825.19     1809.52     60.23 o 
  -1 -10   4     2818.81     2547.96     73.03 o 
   0 -10   4     3573.65     3559.87     91.92 o 
   1 -10   4     5771.88     5058.23    120.49 o 
   2 -10   4     4151.22     3837.99    131.16 o 
   3 -10   4     3522.09     3278.85     90.73 o 
   4 -10   4     6361.14     6005.95    224.03 o 
   5 -10   4     2524.66     2582.88     81.30 o 
  -5  -9   4       44.95       38.28     24.44 o 
  -4  -9   4      168.43      167.97     21.26 o 
  -3  -9   4      943.69      926.45     39.75 o 
  -2  -9   4        1.49      -13.20     11.11 o 
  -1  -9   4      116.19      102.47     16.19 o 
   0  -9   4       96.98       97.29     16.31 o 
   1  -9   4       84.96       76.94     15.52 o 
   2  -9   4     1286.77     1190.19     44.95 o 
   3  -9   4      293.16      253.43     23.98 o 
   4  -9   4       20.82        6.17     13.36 o 
   5  -9   4       14.08       14.07     15.13 o 
   6  -9   4       92.18      128.01     24.96 o 
  -6  -8   4     2882.90     3018.02    126.83 o 
  -5  -8   4     2884.90     2966.57    121.33 o 
  -4  -8   4     4275.83     4325.53    153.28 o 
  -3  -8   4     8649.14     8446.52    178.78 o 
  -2  -8   4     9347.63     9278.21    193.14 o 
  -1  -8   4     9235.66     8532.96    178.98 o 
   0  -8   4     8624.59     8273.21    385.33 o 
   1  -8   4    14727.15    13607.06    472.76 o 
   2  -8   4     4415.47     4016.19     99.71 o 
   3  -8   4     3106.42     3068.60     81.55 o 
   4  -8   4     3718.66     3723.77     95.94 o 
   5  -8   4     2670.61     2568.17     76.73 o 
   6  -8   4      911.86      938.88     44.14 o 
   7  -8   4     1885.10     2007.13     68.96 o 
  -6  -7   4        0.89      -15.19     17.64 o 
  -5  -7   4       88.03      106.60     16.73 o 
  -4  -7   4       56.17       72.82     14.27 o 
  -3  -7   4        8.98       -3.57     10.14 o 
  -2  -7   4        0.33       14.65     11.19 o 
  -1  -7   4      588.56      581.98     31.45 o 
   0  -7   4      348.00      264.28     23.03 o 
   1  -7   4      803.07      731.91     30.53 o 
   2  -7   4      351.15      386.97     40.70 o 
   3  -7   4      215.74      167.51     17.85 o 
   4  -7   4      874.39      860.04     37.72 o 
   5  -7   4      390.53      430.53     44.27 o 
   6  -7   4      215.70      220.32     23.82 o 
   7  -7   4      155.65      187.29     40.25 o 
   8  -7   4       59.74       38.61     18.54 o 
  -7  -6   4     1728.96     1782.01     61.67 o 
  -6  -6   4     5372.87     5460.74    128.30 o 
  -5  -6   4     4139.95     4216.28    101.57 o 
  -4  -6   4     4441.64     4545.38     83.63 o 
  -3  -6   4    10270.83    10194.85    166.16 o 
  -2  -6   4     9119.34     8901.14    193.12 o 
  -1  -6   4     6420.97     6325.13    267.61 o 
   0  -6   4     4828.12     4828.46    154.31 o 
   1  -6   4     8259.82     7960.90    163.28 o 
   2  -6   4     6720.23     6390.08    135.75 o 
   3  -6   4     3612.81     3464.61     84.12 o 
   4  -6   4     6711.10     6635.57    251.83 o 
   5  -6   4     8295.35     8480.29    190.32 o 
   6  -6   4     5243.66     5500.00    167.12 o 
   7  -6   4     4509.88     4837.39    118.66 o 
   8  -6   4     2813.11     3138.55     89.02 o 
  -7  -5   4       40.42       59.03     17.14 o 
  -6  -5   4      174.09      155.19     19.62 o 
  -5  -5   4      145.77       98.12     15.37 o 
  -4  -5   4        3.94       -1.30      6.37 o 
  -3  -5   4      415.57      387.63     36.20 o 
  -2  -5   4      672.98      663.41     19.54 o 
  -1  -5   4      637.13      624.14     18.15 o 
   0  -5   4      147.04      150.35      8.99 o 
   1  -5   4     2047.99     1967.04     51.19 o 
   2  -5   4      677.02      672.72     16.85 o 
   3  -5   4      125.07      139.62     11.56 o 
   4  -5   4        3.76        8.89      6.08 o 
   5  -5   4        1.67        4.59      7.24 o 
   6  -5   4      105.77      107.27     12.11 o 
   7  -5   4      898.33      969.91     63.42 o 
   8  -5   4       25.34       31.38     15.07 o 
  -8  -4   4     2734.98     2785.64    101.16 o 
  -7  -4   4     2281.96     2239.80     69.74 o 
  -6  -4   4     5164.82     5181.56    121.73 o 
  -5  -4   4     6714.69     6571.96    143.46 o 
  -4  -4   4     2057.64     2074.35     43.57 o 
  -3  -4   4     3987.96     4034.98     79.34 o 
  -2  -4   4     7800.51     7602.84    123.84 o 
  -1  -4   4     5524.05     5499.30     91.49 o 
   0  -4   4     4080.04     3896.78     80.73 o 
   1  -4   4    17022.21    17116.56    263.52 o 
   2  -4   4    19856.04    19508.84    300.13 o 
   3  -4   4    17504.91    17249.61    268.23 o 
   4  -4   4     9538.64     9419.48    153.99 o 
   5  -4   4    22004.25    22687.11    352.67 o 
   6  -4   4     8072.89     8270.81    140.91 o 
   7  -4   4     4288.47     4282.10    108.42 o 
   8  -4   4     4147.97     4181.70    103.24 o 
   9  -4   4     3194.85     3312.89     89.94 o 
  -8  -3   4       72.78       70.88     19.64 o 
  -7  -3   4        0.47        6.67     12.49 o 
  -6  -3   4      105.20       93.89     16.78 o 
  -5  -3   4      256.37      235.29     23.79 o 
  -4  -3   4       10.90       20.75      9.74 o 
  -3  -3   4      358.68      349.16     24.09 o 
  -2  -3   4       34.49       38.51      6.07 o 
  -1  -3   4      425.34      444.91     14.24 o 
   0  -3   4     2386.47     2372.57     70.41 o 
   1  -3   4     1536.22     1564.97     31.31 o 
   2  -3   4      801.53      807.29     20.38 o 
   3  -3   4     1809.80     1831.05     37.52 o 
   4  -3   4      109.13       93.40     13.96 o 
   5  -3   4      496.88      510.88     19.06 o 
   6  -3   4       95.03       93.01     11.22 o 
   7  -3   4      528.30      512.40     30.40 o 
   8  -3   4       16.23       21.37      9.90 o 
   9  -3   4      803.04      814.27     38.78 o 
  -8  -2   4     6480.38     6301.45    150.86 o 
  -7  -2   4     4542.34     4406.47    109.85 o 
  -6  -2   4     6449.73     6046.83    136.65 o 
  -5  -2   4     7963.89     7615.77    228.96 o 
  -4  -2   4     9591.42     9434.96    151.54 o 
  -3  -2   4     6835.16     6727.86    110.01 o 
  -2  -2   4    13412.60    13166.94    204.16 o 
  -1  -2   4    20025.27    19339.43    295.36 o 
   0  -2   4    15628.82    15566.24    238.80 o 
   1  -2   4    12759.30    12578.10    335.47 o 
   2  -2   4    20442.73    19950.73    305.10 o 
   3  -2   4     8161.20     7919.39    128.02 o 
   4  -2   4     5054.64     4892.95     84.52 o 
   5  -2   4     5801.00     5683.24     98.29 o 
   6  -2   4     6021.91     5923.27    104.20 o 
   7  -2   4     2792.05     2769.83     67.73 o 
   8  -2   4     4310.67     4402.44     85.96 o 
   9  -2   4     4284.76     4631.05    162.27 o 
  -8  -1   4      168.33      169.73     22.98 o 
  -7  -1   4       28.46       30.83     14.47 o 
  -6  -1   4       16.87       18.77     11.61 o 
  -5  -1   4      563.57      568.43     27.24 o 
  -4  -1   4      173.46      163.26     15.99 o 
  -3  -1   4      966.94      986.98     25.74 o 
  -2  -1   4       40.73       41.87      5.54 o 
  -1  -1   4     1336.04     1397.84     34.20 o 
   0  -1   4      218.53      249.89     10.30 o 
   1  -1   4     1492.97     1470.29     35.34 o 
   2  -1   4      151.37      156.37      9.07 o 
   3  -1   4       92.06       91.04      7.40 o 
   4  -1   4      615.37      584.59     17.84 o 
   5  -1   4       18.99       28.45      8.62 o 
   6  -1   4      437.38      421.30     20.32 o 
   7  -1   4       21.88       18.52      8.27 o 
   8  -1   4       85.38       88.01     12.26 o 
   9  -1   4        1.52        0.87     19.03 o 
  -8   0   4     6043.59     5830.55    141.16 o 
  -7   0   4     5989.12     5797.10    136.04 o 
  -6   0   4     5137.49     5090.19    118.59 o 
  -5   0   4     9474.54     9109.26    188.69 o 
  -4   0   4    20185.87    20556.58    394.54 o 
  -3   0   4    15533.77    15863.01    584.69 o 
  -2   0   4     8900.18     8835.35    139.03 o 
  -1   0   4    26088.34    27162.82    412.09 o 
   0   0   4    15401.36    15016.18    229.58 o 
   1   0   4     2408.58     2376.23     42.95 o 
   2   0   4     4156.51     3927.91     65.86 o 
   3   0   4     5862.13     5789.43    114.96 o 
   4   0   4     6419.39     6198.07    102.82 o 
   5   0   4     4306.38     4261.05    132.37 o 
   6   0   4     7027.35     6647.47    113.39 o 
   7   0   4     8978.68     8635.62    199.36 o 
   8   0   4     5750.99     5663.81    127.74 o 
   9   0   4     3987.69     4025.13    150.18 o 
  -8   1   4        1.30       -3.40     13.54 o 
  -7   1   4      750.23      735.68     37.20 o 
  -6   1   4      202.36      184.84     19.47 o 
  -5   1   4      236.85      229.10     18.66 o 
  -4   1   4     1096.19     1008.50     34.03 o 
  -3   1   4       26.50       19.27      7.82 o 
  -2   1   4      394.31      449.61     11.94 o 
  -1   1   4     2932.76     3022.18     64.68 o 
   0   1   4     3495.94     3685.48     82.21 o 
   1   1   4      259.10      246.27      9.27 o 
   2   1   4       44.56       52.03      5.15 o 
   4   1   4     1698.17     1582.78     32.46 o 
   5   1   4     2645.12     2654.98     68.37 o 
   6   1   4      349.02      352.63     16.95 o 
   7   1   4      842.03      822.75     25.94 o 
   8   1   4      790.09      797.51     49.15 o 
   9   1   4       55.35       47.23     22.90 o 
  -8   2   4     4264.96     4200.81    215.92 o 
  -7   2   4     4827.61     4744.23    116.67 o 
  -6   2   4     2142.42     2012.70     60.16 o 
  -5   2   4    11156.98    10978.75    223.74 o 
  -4   2   4    11762.86    11846.79    235.92 o 
  -3   2   4    15893.42    16286.72    313.63 o 
  -2   2   4     6405.59     6362.73    102.32 o 
  -1   2   4    22600.44    24237.93    366.72 o 
   0   2   4    23163.08    23008.34    367.98 o 
   1   2   4    17085.09    16827.00    644.28 o 
   2   2   4    17987.93    17303.55    326.56 o 
   3   2   4    20699.45    19121.49    361.60 o 
   4   2   4    22025.02    22320.23   1039.47 o 
   5   2   4    13794.34    13620.89    214.16 o 
   6   2   4     4188.30     4168.51     75.38 o 
   7   2   4     7884.70     7796.23    165.40 o 
   8   2   4     3738.02     3851.45     99.09 o 
   9   2   4     1299.45     1247.83     72.46 o 
  -8   3   4       61.97       41.48     15.88 o 
  -7   3   4      150.54      138.74     19.86 o 
  -6   3   4       11.91       22.52     11.72 o 
  -5   3   4      913.17      912.14     43.11 o 
  -4   3   4      169.46      219.99     40.26 o 
  -3   3   4      321.84      321.81     14.75 o 
  -2   3   4       15.03       13.74      9.75 o 
  -1   3   4      362.61      425.33     12.73 o 
   0   3   4      292.48      289.95     10.58 o 
   1   3   4        4.39       -1.76      4.28 o 
   2   3   4      360.77      374.92     16.43 o 
   3   3   4     1413.62     1428.51     38.80 o 
   4   3   4      231.74      261.28      9.95 o 
   5   3   4      842.42      844.45     21.92 o 
   6   3   4       54.05       66.27      8.21 o 
   7   3   4        6.99       -1.99      9.53 o 
   8   3   4      156.10      162.37     18.61 o 
   9   3   4        0.93       -2.93     18.06 o 
  -8   4   4     3366.62     3167.90    153.56 o 
  -7   4   4     5772.78     5745.15    276.92 o 
  -6   4   4     4002.79     3903.48    114.28 o 
  -5   4   4     4758.35     4468.25    104.52 o 
  -4   4   4     8703.77     8743.39    141.93 o 
  -3   4   4    10168.80    10494.48    167.24 o 
  -2   4   4    12120.45    13007.15    248.74 o 
  -1   4   4    13394.51    13576.38    210.72 o 
   0   4   4    31393.44    31296.77    530.51 o 
   1   4   4    33055.90    32758.43    536.98 o 
   2   4   4    12382.20    11957.24    185.79 o 
   3   4   4    17651.32    17558.31    396.18 o 
   4   4   4    14877.46    14776.54    407.04 o 
   5   4   4     6358.37     6342.71    149.79 o 
   6   4   4     2357.05     2373.65    106.51 o 
   7   4   4     2534.27     2617.69     71.17 o 
   8   4   4     5049.43     5145.84    194.11 o 
   9   4   4      853.76     1063.07     69.67 o 
  -8   5   4      480.03      447.09     33.69 o 
  -7   5   4      103.33       88.80     18.19 o 
  -6   5   4       15.41       18.59     12.63 o 
  -5   5   4      454.06      457.73     37.77 o 
  -4   5   4      335.03      324.46     19.83 o 
  -3   5   4       10.43        7.14      5.34 o 
  -2   5   4      348.07      339.42     14.09 o 
  -1   5   4      539.03      515.15     16.25 o 
   0   5   4       71.93       93.23     12.96 o 
   1   5   4      203.83      193.28      9.90 o 
   2   5   4      484.00      567.98     19.95 o 
   3   5   4      260.42      243.25     20.48 o 
   4   5   4     2809.33     2947.03    119.20 o 
   5   5   4     2513.65     2565.72     50.60 o 
   6   5   4        4.52        9.63     10.35 o 
   7   5   4      239.47      267.78     22.68 o 
   8   5   4      232.69      208.32     38.66 o 
   9   5   4      127.08      190.20     37.77 o 
  -7   6   4     3497.12     3619.96     99.45 o 
  -6   6   4     4894.49     4858.85    119.68 o 
  -5   6   4     3664.91     3581.52     91.35 o 
  -4   6   4     3205.54     3306.94     76.52 o 
  -3   6   4     8696.60     8788.56    175.43 o 
  -2   6   4     6824.86     6646.67    139.58 o 
  -1   6   4     6249.62     6215.44    104.22 o 
   0   6   4     7166.51     7189.99    179.15 o 
   1   6   4    12404.08    12504.15    196.89 o 
   2   6   4     3337.09     3472.78    139.53 o 
   3   6   4     5684.36     5990.54    116.48 o 
   4   6   4     7725.38     8067.86    133.52 o 
   5   6   4     8422.67     8830.96    184.52 o 
   6   6   4     5402.16     5455.62    124.43 o 
   7   6   4     7451.86     7780.14    170.57 o 
   8   6   4     7275.01     8166.69    219.19 o 
  -7   7   4      220.18      222.98     26.07 o 
  -6   7   4      129.67      140.48     20.81 o 
  -5   7   4       14.51       19.75     12.85 o 
  -4   7   4        9.10        9.95      7.97 o 
  -3   7   4      124.97      115.09     10.78 o 
  -2   7   4       64.23       68.82      9.28 o 
  -1   7   4        5.66       25.83      6.52 o 
   0   7   4      119.87      133.99     10.40 o 
   1   7   4      236.49      231.07     20.88 o 
   2   7   4       97.28      109.97     15.75 o 
   3   7   4       17.40       24.61      7.27 o 
   4   7   4        1.50        9.64      7.06 o 
   5   7   4       19.53       19.62     11.42 o 
   6   7   4      466.36      477.21     29.81 o 
   7   7   4      104.22      123.67     18.80 o 
   8   7   4        3.67        2.40     14.22 o 
  -7   8   4     1480.31     1545.84     80.83 o 
  -6   8   4     5679.35     5507.40    134.29 o 
  -5   8   4     5656.25     5638.16    133.25 o 
  -4   8   4     5191.61     5269.69     97.45 o 
  -3   8   4     4217.34     4389.75     82.41 o 
  -2   8   4     8160.96     7879.96    161.13 o 
  -1   8   4     5438.81     5513.75     97.57 o 
   0   8   4     3099.88     3159.38     61.43 o 
   1   8   4     5144.53     5098.32     90.32 o 
   2   8   4     8655.77     8715.28    144.51 o 
   3   8   4     7146.79     7320.24    124.60 o 
   4   8   4     5343.88     5546.06    171.29 o 
   5   8   4    11138.96    11342.06    233.32 o 
   6   8   4     7916.72     8263.29    179.55 o 
   7   8   4     3138.05     3125.40     86.10 o 
   8   8   4     4607.31     4864.51    131.43 o 
  -6   9   4       20.82       29.07     25.93 o 
  -5   9   4       71.47      104.45     28.25 o 
  -4   9   4       74.49       84.50     12.66 o 
  -3   9   4      503.10      480.28     21.27 o 
  -2   9   4      360.24      352.50     17.83 o 
  -1   9   4       12.47       20.34      8.22 o 
   0   9   4      241.62      255.90     14.95 o 
   1   9   4      410.99      393.27     18.10 o 
   2   9   4      126.04      160.89     13.24 o 
   3   9   4     1635.85     1629.54     40.07 o 
   4   9   4      325.54      357.76     23.97 o 
   5   9   4       53.26       75.38     15.71 o 
   6   9   4       65.91       58.49     16.03 o 
   7   9   4       29.49       29.42     18.65 o 
  -5  10   4     8330.49     8277.25    267.57 o 
  -4  10   4     4741.35     4940.52    118.34 o 
  -3  10   4     4575.52     4583.80    109.54 o 
  -2  10   4     7543.63     7927.91    170.43 o 
  -1  10   4     8297.88     8248.45    188.94 o 
   0  10   4     4881.04     5211.01    171.25 o 
   1  10   4     4765.65     4909.62     91.17 o 
   2  10   4     8506.20     8622.16    254.85 o 
   3  10   4     5476.15     5269.70    120.27 o 
   4  10   4     1338.42     1323.19     59.72 o 
   5  10   4     3095.73     3230.95    164.97 o 
   6  10   4     2159.60     2235.00    134.84 o 
  -4  11   4      108.74      156.53     24.70 o 
  -3  11   4        1.89       10.18     13.00 o 
  -2  11   4       46.90       40.47     14.09 o 
  -1  11   4      343.15      354.66     26.02 o 
   0  11   4        1.20       12.46     12.57 o 
   1  11   4       89.94       82.90     24.75 o 
   2  11   4      147.97      150.91     19.86 o 
   3  11   4        4.13       13.48     17.90 o 
   4  11   4       69.83       66.12     24.39 o 
   5  11   4       53.93       45.48     23.10 o 
  -3  12   4     2321.37     2495.38     76.21 o 
  -2  12   4     3846.96     4220.28    108.52 o 
  -1  12   4     6674.31     7025.33    158.92 o 
   0  12   4     3515.85     3569.47     93.51 o 
   1  12   4     3567.19     3738.08     97.92 o 
   2  12   4     3408.45     3608.16    137.36 o 
   3  12   4     3370.83     3436.10    132.34 o 
   4  12   4     1548.71     1519.65     81.28 o 
   0  13   4      547.05      604.86     36.24 o 
   1  13   4       29.74       46.97     23.72 o 
  -1 -11   5     3173.56     2813.19    135.24 o 
   0 -11   5     2129.25     1929.71     97.62 o 
   1 -11   5     2650.29     2524.88     77.91 o 
   2 -11   5     1162.36     1157.21     50.02 o 
   3 -11   5     4011.37     3881.06    106.64 o 
  -3 -10   5      181.91      149.41     21.61 o 
  -2 -10   5       36.42       44.67     18.47 o 
  -1 -10   5      179.98      159.22     21.28 o 
   0 -10   5      376.79      340.29     29.74 o 
   1 -10   5       10.96       25.97     23.41 o 
   2 -10   5      518.87      500.43     32.50 o 
   3 -10   5        0.17       10.27     14.16 o 
   4 -10   5      242.27      245.71     38.15 o 
  -4  -9   5     4543.79     4776.95    118.65 o 
  -3  -9   5     4697.50     4723.98    115.74 o 
  -2  -9   5     3628.05     3584.75     92.87 o 
  -1  -9   5     4662.42     4220.28    104.37 o 
   0  -9   5     8221.89     7589.80    166.26 o 
   1  -9   5     6256.76     5824.40    141.81 o 
   2  -9   5     4290.75     3997.06    100.92 o 
   3  -9   5     8496.96     8144.96    179.17 o 
   4  -9   5     4383.50     4469.57    114.44 o 
   5  -9   5     2198.54     2070.71     69.29 o 
   6  -9   5     1506.03     1533.22     59.48 o 
  -5  -8   5       56.33       66.68     27.53 o 
  -4  -8   5        4.44       17.32     21.97 o 
  -3  -8   5        7.69        2.80     12.17 o 
  -2  -8   5       68.68       57.85     14.76 o 
  -1  -8   5       12.72        3.44     10.63 o 
   0  -8   5       75.52       65.15     14.38 o 
   1  -8   5       11.38       10.49     11.36 o 
   2  -8   5       47.76       40.49     22.53 o 
   3  -8   5        6.98       13.09     12.33 o 
   4  -8   5      532.36      521.55     32.17 o 
   5  -8   5      133.72      120.02     20.91 o 
   6  -8   5       32.94       30.64     16.53 o 
   7  -8   5      114.55      110.49     27.61 o 
  -6  -7   5     4147.07     4275.78    161.50 o 
  -5  -7   5     1889.12     1960.94     93.19 o 
  -4  -7   5     2378.68     2428.09     68.11 o 
  -3  -7   5     4639.46     4451.29    104.92 o 
  -2  -7   5     5541.57     5174.08    117.19 o 
  -1  -7   5     4934.01     4599.29    106.66 o 
   0  -7   5     7941.06     7404.40    157.39 o 
   1  -7   5     9633.14     9019.96    227.62 o 
   2  -7   5     4183.84     4193.23    100.26 o 
   3  -7   5     4876.98     4700.27    111.05 o 
   4  -7   5     5325.85     5145.26    130.20 o 
   5  -7   5     3376.00     3434.14     91.77 o 
   6  -7   5     2313.17     2321.14     71.71 o 
   7  -7   5     3122.85     3384.34     94.92 o 
  -6  -6   5      462.79      489.48     31.06 o 
  -5  -6   5        6.35        7.79     11.43 o 
  -4  -6   5      270.33      279.56     16.14 o 
  -3  -6   5       11.67       19.98      9.10 o 
  -2  -6   5       86.98       68.54     10.16 o 
  -1  -6   5      625.57      607.53     70.22 o 
   0  -6   5        0.00        1.25      8.34 o 
   1  -6   5      502.53      525.75     25.38 o 
   2  -6   5      290.84      249.99     19.36 o 
   3  -6   5      143.23      154.73     17.61 o 
   4  -6   5      427.53      393.60     25.30 o 
   5  -6   5      220.55      191.74     27.31 o 
   6  -6   5       41.18       44.58     14.90 o 
   7  -6   5       87.77      105.72     19.18 o 
   8  -6   5       40.59       77.78     19.15 o 
  -7  -5   5     2772.41     2696.03    221.18 o 
  -6  -5   5     2690.72     2710.09     76.83 o 
  -5  -5   5     3399.12     3363.90     86.12 o 
  -4  -5   5     3946.22     4121.02    145.75 o 
  -3  -5   5     5617.28     5494.87     96.25 o 
  -2  -5   5     6645.71     6895.86    116.09 o 
  -1  -5   5     6118.34     6218.96    104.94 o 
   0  -5   5     5401.96     5432.42     92.18 o 
   1  -5   5     7601.53     7633.44    133.86 o 
   2  -5   5     6157.40     5715.72    175.93 o 
   3  -5   5     7398.58     7580.36    165.01 o 
   4  -5   5     8750.26     8712.61    181.78 o 
   5  -5   5    12358.61    12727.70    256.61 o 
   6  -5   5     6472.08     6951.34    153.32 o 
   7  -5   5     7839.10     8183.67    178.67 o 
   8  -5   5     5402.72     6225.54    332.99 o 
  -7  -4   5       13.92        0.41     14.68 o 
  -6  -4   5      355.00      329.55     39.35 o 
  -5  -4   5      251.35      219.79     19.67 o 
  -4  -4   5     1762.72     1654.85     40.33 o 
  -3  -4   5       93.04      112.98      9.84 o 
  -2  -4   5      102.63      107.30     13.15 o 
  -1  -4   5      880.41      887.33     39.34 o 
   0  -4   5      264.62      252.70     11.52 o 
   1  -4   5      182.20      274.26     39.69 o 
   2  -4   5        1.19       12.34      6.71 o 
   3  -4   5      867.45      922.44     24.29 o 
   4  -4   5      579.54      592.94     20.15 o 
   5  -4   5      237.73      213.15     13.52 o 
   6  -4   5        1.25        1.20      8.13 o 
   7  -4   5       14.42       17.59      9.68 o 
   8  -4   5       12.43       24.85     10.97 o 
   9  -4   5      378.20      359.20     37.49 o 
  -7  -3   5     3844.81     3963.36    127.70 o 
  -6  -3   5     9336.21     8955.47    193.33 o 
  -5  -3   5     9076.25     8823.20    185.42 o 
  -4  -3   5    11870.32    11466.84    248.44 o 
  -3  -3   5     7667.68     7405.76    122.36 o 
  -2  -3   5    10197.27     9981.58    159.81 o 
  -1  -3   5    10892.53    10799.06    171.42 o 
   0  -3   5     7428.76     7451.39    121.12 o 
   1  -3   5     7061.49     7260.03    147.64 o 
   2  -3   5    14308.22    14319.17    223.65 o 
   3  -3   5     8620.06     8590.92    145.94 o 
   4  -3   5     9283.95     9376.03    176.34 o 
   5  -3   5     5699.19     5704.96    100.24 o 
   6  -3   5     6887.19     7053.80    178.67 o 
   7  -3   5     3033.41     3143.67     65.84 o 
   8  -3   5     2344.77     2458.81     57.61 o 
   9  -3   5     2502.70     2578.59    104.94 o 
  -8  -2   5       63.55       68.75     18.99 o 
  -7  -2   5       88.86       65.97     17.59 o 
  -6  -2   5       79.81       69.67     15.74 o 
  -5  -2   5      346.70      326.85     22.35 o 
  -4  -2   5       27.47       22.01     11.29 o 
  -3  -2   5        3.68       18.36      5.71 o 
  -2  -2   5      503.02      512.75     16.32 o 
  -1  -2   5      398.39      399.06     14.27 o 
   0  -2   5      318.66      342.53     17.46 o 
   1  -2   5     1486.79     1549.86     40.99 o 
   2  -2   5       40.85       35.50      6.22 o 
   3  -2   5      139.98      127.15     13.45 o 
   4  -2   5      850.78      860.60     28.96 o 
   5  -2   5       65.29       69.76      8.91 o 
   6  -2   5     1592.17     1531.45     43.56 o 
   7  -2   5        7.07       20.33     12.01 o 
   8  -2   5        9.92        4.10     11.21 o 
   9  -2   5      210.51      195.08     21.66 o 
  -8  -1   5     7053.57     6877.51    163.36 o 
  -7  -1   5     4546.03     4291.21    109.57 o 
  -6  -1   5     6471.26     6229.10    141.13 o 
  -5  -1   5    11365.80    10593.43    284.05 o 
  -4  -1   5     8633.88     8457.67    174.73 o 
  -3  -1   5     6022.02     5822.40    208.56 o 
  -2  -1   5    15067.91    14939.67    231.67 o 
  -1  -1   5    18792.71    18510.69    283.96 o 
   0  -1   5     8581.65     8072.06    128.67 o 
   1  -1   5    14782.73    14462.47    223.61 o 
   2  -1   5    11782.84    11389.71    178.79 o 
   3  -1   5     9820.87     9307.32    148.72 o 
   4  -1   5     2567.76     2541.08     55.08 o 
   5  -1   5     3497.65     3357.18     63.49 o 
   6  -1   5     4651.38     4520.34     82.84 o 
   7  -1   5     3665.65     3452.05     68.40 o 
   8  -1   5     2557.76     2423.23    127.35 o 
   9  -1   5     4113.09     4061.05    101.53 o 
  -8   0   5      178.70      152.69     22.64 o 
  -7   0   5       24.33       31.14     14.30 o 
  -6   0   5        0.21       -0.40     11.46 o 
  -5   0   5     1629.29     1669.07     51.43 o 
  -4   0   5      357.89      312.38     28.13 o 
  -3   0   5     1457.17     1567.04     32.63 o 
  -2   0   5       95.73       95.89     16.00 o 
  -1   0   5     1062.43     1014.31     23.64 o 
   0   0   5      960.08     1042.92     27.39 o 
   1   0   5      294.94      336.60     15.23 o 
   2   0   5      493.50      497.11     26.73 o 
   3   0   5      890.17      847.56     20.90 o 
   4   0   5       66.75       55.87     11.55 o 
   5   0   5      193.75      167.76     10.49 o 
   6   0   5       97.89      103.27     10.09 o 
   7   0   5      194.63      184.82     18.56 o 
   8   0   5     1079.81     1110.98     42.23 o 
   9   0   5      623.01      614.32     32.07 o 
  -8   1   5     3114.71     3009.76     88.95 o 
  -7   1   5     1315.30     1231.38     48.38 o 
  -6   1   5     3230.57     2948.37    111.92 o 
  -5   1   5     3724.65     3605.33     88.56 o 
  -4   1   5     7528.46     7815.73    229.65 o 
  -3   1   5    12480.46    12791.06    251.44 o 
  -2   1   5    13209.40    14039.52    217.37 o 
  -1   1   5    30126.86    32030.88    483.43 o 
   0   1   5    15185.51    14413.87    222.00 o 
   1   1   5    22829.75    22710.11    345.10 o 
   2   1   5    14703.90    14287.71    259.70 o 
   3   1   5    17704.32    16868.88    431.42 o 
   4   1   5    12018.52    11865.90    186.89 o 
   5   1   5     5820.87     5690.30    159.43 o 
   6   1   5    12364.12    12280.09    235.31 o 
   7   1   5     9146.98     9121.77    191.04 o 
   8   1   5     2458.02     2455.59     69.20 o 
   9   1   5     3784.72     3677.41    109.25 o 
  -8   2   5      126.66       88.82     20.63 o 
  -7   2   5      143.97      127.05     19.84 o 
  -6   2   5       46.41       54.96     18.32 o 
  -5   2   5      472.66      468.76     25.95 o 
  -4   2   5       97.30      107.82     13.64 o 
  -3   2   5      929.46     1016.50     33.81 o 
  -2   2   5      163.66      132.70     11.83 o 
  -1   2   5      279.68      320.86     11.42 o 
   0   2   5     1609.07     1701.46     44.59 o 
   1   2   5       79.76      102.42     11.83 o 
   2   2   5       11.38       18.15     17.11 o 
   3   2   5      839.94      738.65     26.40 o 
   4   2   5      112.38      117.50     24.40 o 
   5   2   5      898.52      932.68     44.87 o 
   6   2   5      116.34      103.00     13.84 o 
   7   2   5       61.31       61.09     33.50 o 
   8   2   5       81.03       60.23     14.04 o 
   9   2   5      667.94      615.57     32.53 o 
  -8   3   5     1951.96     1978.79     69.04 o 
  -7   3   5     3767.00     3556.07     96.00 o 
  -6   3   5     6849.92     6759.58    165.41 o 
  -5   3   5     5202.88     5144.66    118.69 o 
  -4   3   5     8724.92     8602.78    178.95 o 
  -3   3   5    16567.35    16415.72    254.47 o 
  -2   3   5    10510.34    11080.47    174.60 o 
  -1   3   5     9605.39     9658.19    152.64 o 
   0   3   5    19971.55    20303.84    309.90 o 
   1   3   5    14958.92    14934.59    321.74 o 
   2   3   5    13332.17    13148.41    253.46 o 
   3   3   5    22599.37    22479.27    592.99 o 
   4   3   5    15242.08    14429.06    602.37 o 
   5   3   5     9181.91     8902.66    393.34 o 
   6   3   5     7121.03     6865.00    147.82 o 
   7   3   5     8587.84     8389.60    178.67 o 
   8   3   5     1464.18     1512.07     51.13 o 
   9   3   5     1155.30     1132.19     45.43 o 
  -8   4   5       54.94       79.69     25.18 o 
  -7   4   5        3.94      -11.87     13.02 o 
  -6   4   5     1123.65     1107.39     44.18 o 
  -5   4   5     1758.32     1747.17     56.05 o 
  -4   4   5      144.60      126.85     34.46 o 
  -3   4   5      107.02      110.76     11.02 o 
  -2   4   5      534.19      512.96     28.33 o 
  -1   4   5       60.87       73.78      8.56 o 
   0   4   5      280.95      273.62     22.58 o 
   1   4   5      304.13      311.20     15.97 o 
   2   4   5      437.97      457.13     39.48 o 
   3   4   5      352.75      386.65     19.08 o 
   4   4   5      834.55      790.88     29.61 o 
   5   4   5       72.61       63.62     12.99 o 
   6   4   5      247.85      267.09     20.43 o 
   7   4   5     1217.00     1274.39     45.21 o 
   8   4   5      212.91      225.75     23.06 o 
   9   4   5       31.39       31.08     17.88 o 
  -7   5   5     6377.21     6475.91    153.94 o 
  -6   5   5     8656.25     8389.85    185.75 o 
  -5   5   5     4693.27     4619.06    110.88 o 
  -4   5   5     3549.50     3635.48     89.83 o 
  -3   5   5     6653.78     6795.16    114.33 o 
  -2   5   5     4530.46     4691.81     82.01 o 
  -1   5   5     3385.72     3387.58     61.36 o 
   0   5   5     6431.86     6534.21    107.73 o 
   1   5   5    10400.99    10138.68    160.66 o 
   2   5   5     8619.82     8954.64    143.02 o 
   3   5   5     9297.09     9816.14    247.88 o 
   4   5   5     7043.79     7057.17    148.37 o 
   5   5   5     8817.93     8739.57    181.77 o 
   6   5   5     4027.64     3889.97     95.16 o 
   7   5   5     5808.29     5713.15    131.21 o 
   8   5   5     4786.18     4868.35    123.32 o 
   9   5   5     3994.45     4249.87    109.06 o 
  -7   6   5       36.31       63.82     18.46 o 
  -6   6   5      439.98      404.92     34.36 o 
  -5   6   5      195.75      187.38     21.24 o 
  -4   6   5       35.59       30.21     12.18 o 
  -3   6   5      769.11      841.60     29.39 o 
  -2   6   5      357.50      354.94     15.53 o 
  -1   6   5      921.39      864.08     30.16 o 
   0   6   5      363.53      381.06     17.25 o 
   1   6   5       69.22       72.46      8.52 o 
   2   6   5      565.22      582.87     21.06 o 
   3   6   5      637.90      632.05     18.91 o 
   4   6   5      407.08      468.90     24.95 o 
   5   6   5       32.23       54.61     12.84 o 
   6   6   5       17.71       29.54     21.61 o 
   7   6   5        9.31       20.45     12.40 o 
   8   6   5        1.24       14.45     14.19 o 
  -7   7   5     2523.63     2502.32     80.85 o 
  -6   7   5     6354.95     6422.61    152.68 o 
  -5   7   5     2056.32     2050.43     64.79 o 
  -4   7   5     4689.49     4400.84    121.24 o 
  -3   7   5     6114.80     6209.82    137.71 o 
  -2   7   5    12060.42    12055.17    194.80 o 
  -1   7   5     5059.61     5026.23     88.81 o 
   0   7   5     8585.92     8419.00    138.82 o 
   1   7   5    10315.55    10412.00    168.00 o 
   2   7   5     7195.14     7171.47    140.01 o 
   3   7   5     3806.53     3936.46     88.70 o 
   4   7   5     5858.75     5872.27    129.69 o 
   5   7   5     7471.22     7638.78    189.55 o 
   6   7   5     4495.64     4554.90    136.69 o 
   7   7   5     4681.79     4793.68    117.08 o 
   8   7   5     6162.35     6455.20    150.73 o 
  -6   8   5      360.46      378.86     30.96 o 
  -5   8   5      815.25      818.47    112.67 o 
  -4   8   5      302.69      309.34     24.90 o 
  -3   8   5        7.72       17.23      8.58 o 
  -2   8   5      335.08      315.25     24.64 o 
  -1   8   5     1575.39     1471.95     36.48 o 
   0   8   5      209.75      212.36     25.14 o 
   1   8   5       22.31       22.05      7.34 o 
   2   8   5        9.77       17.56      7.57 o 
   3   8   5      910.76      816.71     32.91 o 
   4   8   5      129.82      166.09     17.83 o 
   5   8   5       56.68       57.56     13.91 o 
   6   8   5       98.74       98.18     17.81 o 
   7   8   5      314.22      286.66     26.05 o 
  -6   9   5     5111.69     5292.33    191.12 o 
  -5   9   5     7054.73     7321.80    167.86 o 
  -4   9   5     5965.04     6262.58    145.43 o 
  -3   9   5    12740.65    12533.15    206.56 o 
  -2   9   5     9622.99     9704.62    179.13 o 
  -1   9   5     9792.48     9832.40    164.81 o 
   0   9   5     5156.74     5185.76     94.28 o 
   1   9   5     8269.86     7815.11    132.91 o 
   2   9   5     5806.20     5982.17    106.16 o 
   3   9   5     2674.01     2535.13     68.51 o 
   4   9   5     4895.39     4944.63    116.04 o 
   5   9   5     4795.87     5096.17    121.71 o 
   6   9   5     1910.16     2049.13     65.13 o 
   7   9   5     2613.17     2897.03     84.96 o 
  -4  10   5      155.25      230.57     37.78 o 
  -3  10   5       42.67       44.63     16.23 o 
  -2  10   5      471.76      482.55     28.01 o 
  -1  10   5      366.96      364.97     19.24 o 
   0  10   5       52.44       45.23     10.44 o 
   1  10   5      474.09      467.37     21.99 o 
   2  10   5      362.85      376.08     21.49 o 
   3  10   5       42.63       57.89     14.39 o 
   4  10   5       94.33      107.67     29.97 o 
   5  10   5       46.30       44.46     15.15 o 
   6  10   5      412.55      455.63     31.13 o 
  -4  11   5     2949.43     3212.95    135.27 o 
  -3  11   5     2589.63     2719.18     77.41 o 
  -2  11   5     3460.60     3758.08    131.50 o 
  -1  11   5     4207.29     4144.87    102.67 o 
   0  11   5     3581.17     3714.43    125.77 o 
   1  11   5     4443.34     4338.57    133.44 o 
   2  11   5     5754.03     5516.46    182.29 o 
   3  11   5     4849.41     5152.40    175.30 o 
   4  11   5     2995.21     2954.10    117.84 o 
   5  11   5     3939.65     3925.09    146.12 o 
  -3  12   5        9.86       -7.08     13.97 o 
  -2  12   5      321.75      353.71     28.32 o 
  -1  12   5      351.90      345.31     30.64 o 
   0  12   5        2.21       13.12     14.68 o 
   1  12   5        0.93       -7.92     18.88 o 
   2  12   5      328.72      313.28     38.46 o 
   3  12   5        2.74        5.86     21.19 o 
   4  12   5        7.21       14.04     21.14 o 
  -2 -10   6     4826.46     4862.19    122.79 o 
  -1 -10   6     3468.75     3403.46     94.28 o 
   0 -10   6     6202.39     5860.38    215.18 o 
   1 -10   6     3063.11     2836.58     83.07 o 
   2 -10   6     3249.70     2862.32     83.76 o 
   3 -10   6     3837.79     3437.33     95.86 o 
   4 -10   6     3173.03     3200.04     94.23 o 
  -3  -9   6        0.10      -10.83     14.81 o 
  -2  -9   6      119.90      139.26     22.00 o 
  -1  -9   6        7.79       15.15     26.67 o 
   0  -9   6      439.54      413.31     28.94 o 
   1  -9   6       80.98      100.76     18.21 o 
   2  -9   6      106.53      126.12     19.92 o 
   3  -9   6        0.47       -2.08     13.43 o 
   4  -9   6      308.10      295.37     28.19 o 
   5  -9   6       67.27       57.37     19.24 o 
  -4  -8   6     4967.92     4990.66    179.27 o 
  -3  -8   6     3203.69     3070.91     84.18 o 
  -2  -8   6     1938.61     1889.91     59.68 o 
  -1  -8   6     2443.82     2357.70     68.59 o 
   0  -8   6     3517.57     3321.70     86.90 o 
   1  -8   6     4785.97     4565.00    110.66 o 
   2  -8   6     3859.96     3460.41    115.42 o 
   3  -8   6     4805.48     4607.89    113.59 o 
   4  -8   6     5140.68     5158.79    126.55 o 
   5  -8   6     4551.64     4593.03    117.82 o 
   6  -8   6     2130.97     2194.27     83.06 o 
  -5  -7   6       24.34       81.44     29.43 o 
  -4  -7   6        6.28       30.56     22.27 o 
  -3  -7   6      472.98      411.07     34.49 o 
  -2  -7   6       75.92       89.15     15.87 o 
  -1  -7   6       70.85       56.35     13.65 o 
   0  -7   6      183.61      215.82     34.51 o 
   1  -7   6       39.33       62.89     32.34 o 
   2  -7   6      214.23      217.88     20.63 o 
   3  -7   6       17.67       17.92     12.42 o 
   4  -7   6      246.70      202.29     22.29 o 
   5  -7   6       53.32       40.58     16.30 o 
   6  -7   6        0.39       -4.18     13.20 o 
   7  -7   6       46.34       88.74     21.04 o 
  -6  -6   6     2153.68     2181.96     69.23 o 
  -5  -6   6     2294.28     2465.51    122.11 o 
  -4  -6   6     1203.44     1223.07     57.82 o 
  -3  -6   6     4176.65     4053.94     77.77 o 
  -2  -6   6     3238.72     3268.50     81.87 o 
  -1  -6   6     3379.94     3223.83     80.25 o 
   0  -6   6     6043.96     5950.68    131.26 o 
   1  -6   6     7831.23     7760.47    164.37 o 
   2  -6   6     7527.59     7373.03    158.01 o 
   3  -6   6     4491.20     4297.55    102.67 o 
   4  -6   6     5536.29     5486.02    126.79 o 
   5  -6   6     7147.39     7308.91    454.75 o 
   6  -6   6     3743.26     4078.10    104.23 o 
   7  -6   6     4337.56     4844.15    121.49 o 
   8  -6   6     4099.54     4775.20    123.13 o 
  -6  -5   6      974.21      867.59     69.29 o 
  -5  -5   6      113.34      124.91     18.34 o 
  -4  -5   6      334.41      297.73     21.81 o 
  -3  -5   6       85.15      113.31     11.26 o 
  -2  -5   6      576.60      575.24     28.50 o 
  -1  -5   6      328.51      337.71     27.60 o 
   0  -5   6     1211.37     1292.03     30.97 o 
   1  -5   6      457.58      473.11     30.59 o 
   2  -5   6       69.73       73.13     12.50 o 
   3  -5   6     1074.64     1030.01     38.31 o 
   4  -5   6        7.88        9.84     10.57 o 
   5  -5   6        2.49        2.52     10.43 o 
   6  -5   6        6.80       -6.58     25.05 o 
   7  -5   6      485.74      478.04     30.51 o 
   8  -5   6      110.81      113.39     40.16 o 
  -7  -4   6     2382.46     2364.30     75.11 o 
  -6  -4   6     4584.35     4411.10    151.90 o 
  -5  -4   6     6953.54     7208.53    159.62 o 
  -4  -4   6     6883.54     6707.76    146.51 o 
  -3  -4   6     8598.75     8684.12    144.52 o 
  -2  -4   6    22098.08    22218.48    344.32 o 
  -1  -4   6     8407.51     8570.14    199.83 o 
   0  -4   6     6482.05     6397.32    107.67 o 
   1  -4   6    11527.14    11877.87    318.97 o 
   2  -4   6     7784.16     7800.08    128.86 o 
   3  -4   6     2502.93     2492.95     50.00 o 
   4  -4   6     4114.10     4160.21     77.25 o 
   5  -4   6     6895.16     7025.59    121.83 o 
   6  -4   6     5455.70     5777.94    131.89 o 
   7  -4   6     1716.16     1824.05     55.74 o 
   8  -4   6     4588.66     4763.24    195.36 o 
  -7  -3   6        0.08        0.31     13.42 o 
  -6  -3   6        0.51       10.50     13.17 o 
  -5  -3   6        2.01       12.76     11.90 o 
  -4  -3   6      419.61      344.49     22.34 o 
  -3  -3   6        8.59       15.88      7.96 o 
  -2  -3   6      344.29      316.21     14.58 o 
  -1  -3   6      226.22      235.31     12.55 o 
   0  -3   6        0.54       -0.03      4.83 o 
   1  -3   6      201.82      235.82     20.19 o 
   2  -3   6      321.46      301.41     15.31 o 
   3  -3   6      130.56      137.29     13.46 o 
   4  -3   6      208.79      206.83     12.62 o 
   5  -3   6       66.36       79.45     10.10 o 
   6  -3   6      157.29      173.66     21.10 o 
   7  -3   6      412.90      413.09     20.87 o 
   8  -3   6      123.65      139.66     19.23 o 
   9  -3   6       58.18       62.55     17.52 o 
  -7  -2   6     4197.60     3866.32    103.44 o 
  -6  -2   6     8253.87     7777.07    172.24 o 
  -5  -2   6    10358.83     9878.65    273.12 o 
  -4  -2   6    11179.92    10673.56    326.71 o 
  -3  -2   6     8862.33     8761.00    142.93 o 
  -2  -2   6    13368.75    13300.55    209.92 o 
  -1  -2   6     9751.50     9698.45    156.12 o 
   0  -2   6     5249.26     5272.05     89.45 o 
   1  -2   6     8862.57     8616.99    149.51 o 
   2  -2   6     9034.08     8933.46    144.64 o 
   3  -2   6     8744.13     8566.60    139.90 o 
   4  -2   6     3649.71     3666.37     67.97 o 
   5  -2   6     8255.43     8198.82    162.49 o 
   6  -2   6     4896.62     4907.43    115.54 o 
   7  -2   6     2372.39     2306.40    103.59 o 
   8  -2   6     1702.60     1590.04     52.71 o 
   9  -2   6     3901.24     3861.19    138.10 o 
  -7  -1   6      222.21      223.77     24.77 o 
  -6  -1   6      918.73      863.34     38.93 o 
  -5  -1   6      208.43      215.30     20.47 o 
  -4  -1   6      150.21      128.98     15.50 o 
  -3  -1   6      756.65      798.22     21.53 o 
  -2  -1   6      827.56      832.07     37.79 o 
  -1  -1   6     5679.36     5643.15    106.99 o 
   0  -1   6      576.12      551.17     22.65 o 
   1  -1   6      285.37      269.99     12.11 o 
   2  -1   6      604.32      649.63     18.96 o 
   3  -1   6       36.57       35.52      9.80 o 
   4  -1   6      237.82      237.94     12.38 o 
   5  -1   6       40.42       42.00      7.51 o 
   6  -1   6        6.62       17.89      7.61 o 
   7  -1   6      242.65      236.55     29.22 o 
   8  -1   6      233.62      258.80     29.16 o 
   9  -1   6       45.51       48.67     20.76 o 
  -8   0   6     4554.60     4532.18    120.70 o 
  -7   0   6     1859.22     1818.17     62.95 o 
  -6   0   6     4005.57     3912.62    100.82 o 
  -5   0   6     1923.51     1835.51     56.47 o 
  -4   0   6     6963.56     6950.27    149.53 o 
  -3   0   6     2812.05     2835.94     70.20 o 
  -2   0   6     5544.03     5707.30    149.45 o 
  -1   0   6    14884.79    14969.41    232.81 o 
   0   0   6    20428.10    20488.40    314.05 o 
   1   0   6    16871.39    16515.07    255.47 o 
   2   0   6    17624.61    16534.67    256.07 o 
   3   0   6    28783.00    27832.05    424.00 o 
   4   0   6     9272.13     8942.28    144.88 o 
   5   0   6     8093.35     7599.30    126.68 o 
   6   0   6     9469.94     8895.75    186.20 o 
   7   0   6     4339.56     4179.05    101.20 o 
   8   0   6     3078.04     2958.45    150.68 o 
   9   0   6     3644.90     3465.28     91.07 o 
  -8   1   6       49.18       67.69     21.03 o 
  -7   1   6       67.10       32.10     16.28 o 
  -6   1   6      112.08       96.85     16.97 o 
  -5   1   6       77.13       65.91     14.39 o 
  -4   1   6     1138.17     1131.60     39.46 o 
  -3   1   6      547.62      562.93     60.24 o 
  -2   1   6      148.32      144.22      8.66 o 
  -1   1   6       32.73       61.27      6.90 o 
   0   1   6       22.96       16.61     10.84 o 
   1   1   6     3235.10     3268.32     57.98 o 
   2   1   6      291.79      336.12     18.47 o 
   3   1   6      184.68      167.15     11.23 o 
   4   1   6        0.44        5.39      4.18 o 
   5   1   6       33.34       49.17     10.47 o 
   6   1   6      408.74      369.90     23.25 o 
   7   1   6        2.12       -2.71     21.73 o 
   8   1   6      259.44      236.07     22.04 o 
   9   1   6       65.95       63.76     17.22 o 
  -8   2   6     3078.94     2981.21     89.94 o 
  -7   2   6     3412.78     3208.97     90.69 o 
  -6   2   6     1173.78     1228.59    153.13 o 
  -5   2   6     4058.85     3881.64    123.87 o 
  -4   2   6    10427.04    10534.17    216.43 o 
  -3   2   6     8065.92     8454.40    174.83 o 
  -2   2   6     8848.21     8933.53    171.48 o 
  -1   2   6    22227.88    23117.42    353.14 o 
   0   2   6    23740.42    23911.09    364.37 o 
   1   2   6    12216.47    11742.61    220.95 o 
   2   2   6    11090.78    10791.57    185.88 o 
   3   2   6    16712.64    16186.16    312.06 o 
   4   2   6     9336.73     8855.68    180.22 o 
   5   2   6     8194.77     7916.90    165.39 o 
   6   2   6     6824.31     6337.21    138.79 o 
   7   2   6     7149.84     7016.29    154.46 o 
   8   2   6     4199.64     4112.55    102.41 o 
   9   2   6     3556.70     3379.05     90.60 o 
  -7   3   6       16.98       15.67     16.01 o 
  -6   3   6       34.54       33.94     14.32 o 
  -5   3   6      296.25      314.72     26.37 o 
  -4   3   6     1158.60     1139.25     40.52 o 
  -3   3   6      762.01      783.29     30.64 o 
  -2   3   6     2860.27     2860.74     53.13 o 
  -1   3   6     1085.54     1086.19     25.34 o 
   0   3   6       18.48       16.15      5.21 o 
   1   3   6        0.02        1.60      3.79 o 
   2   3   6       21.47       30.13      8.48 o 
   3   3   6     1374.02     1322.15     53.26 o 
   4   3   6      576.02      604.93     32.86 o 
   5   3   6      150.77      116.35     14.23 o 
   6   3   6       72.09       87.01     14.55 o 
   7   3   6      545.69      527.84     29.36 o 
   8   3   6        4.17       -5.88     11.54 o 
   9   3   6       22.47       26.32     14.42 o 
  -7   4   6     8620.15     8552.37    193.99 o 
  -6   4   6     6379.17     6469.29    151.02 o 
  -5   4   6     5514.61     5386.97    125.91 o 
  -4   4   6    15607.94    16032.54    318.97 o 
  -3   4   6    10010.31    10064.85    206.18 o 
  -2   4   6     3308.92     3459.85     62.92 o 
  -1   4   6     5545.14     5707.46     95.91 o 
   0   4   6     7331.68     7211.03    123.02 o 
   1   4   6     3075.92     3150.95     56.38 o 
   2   4   6     2292.19     2303.71     42.37 o 
   3   4   6     6376.87     6027.49    132.38 o 
   4   4   6    11693.14    11623.42    232.07 o 
   5   4   6     6492.74     6181.95    134.95 o 
   6   4   6     5398.44     5136.64    118.55 o 
   7   4   6     7929.24     7540.31    203.92 o 
   8   4   6     5427.53     5121.28    123.14 o 
   9   4   6     3540.04     3539.78     95.77 o 
  -7   5   6       63.76       57.08     18.30 o 
  -6   5   6       18.14       14.28     15.23 o 
  -5   5   6       13.05       17.81     12.95 o 
  -4   5   6        6.19       -3.81     13.92 o 
  -3   5   6      909.76      963.64     25.58 o 
  -2   5   6      331.60      334.44     14.40 o 
  -1   5   6       15.58        9.67      7.77 o 
   0   5   6     1187.99     1211.14     28.38 o 
   1   5   6       22.91       41.78     17.83 o 
   2   5   6      641.55      645.97     17.07 o 
   3   5   6      265.43      241.85     46.35 o 
   4   5   6       88.93      114.57     14.02 o 
   5   5   6      479.07      460.57     25.22 o 
   6   5   6      109.00      102.76     16.43 o 
   7   5   6       25.63       21.69     13.17 o 
   8   5   6      251.70      238.93     24.03 o 
   9   5   6       36.96       34.25     40.28 o 
  -7   6   6     5474.53     5388.40    137.16 o 
  -6   6   6     5946.66     5824.47    140.87 o 
  -5   6   6     3272.96     3352.30     90.80 o 
  -4   6   6     6703.57     6634.90    206.91 o 
  -3   6   6     5635.34     5785.34    101.61 o 
  -2   6   6     5421.40     5352.14     93.92 o 
  -1   6   6     2981.71     3058.97     72.30 o 
   0   6   6    12857.62    12839.13    203.83 o 
   1   6   6     9064.72     9069.71    146.97 o 
   2   6   6     8173.55     8453.90    165.17 o 
   3   6   6     7123.83     7116.99    150.10 o 
   4   6   6    12172.35    11905.91    239.32 o 
   5   6   6     6112.15     5980.36    133.38 o 
   6   6   6     2785.10     2720.63     88.30 o 
   7   6   6     5078.50     5140.19    123.58 o 
   8   6   6     4377.88     4449.63    181.20 o 
  -6   7   6      220.17      279.05     31.14 o 
  -5   7   6      633.42      617.12     35.49 o 
  -4   7   6       90.22       81.19     16.22 o 
  -3   7   6     2546.39     2594.30     54.71 o 
  -2   7   6       25.23       32.49      8.48 o 
  -1   7   6        2.73       -1.00      8.78 o 
   0   7   6       74.00       79.98     10.79 o 
   1   7   6      746.63      766.01     22.76 o 
   2   7   6      674.20      696.01     33.42 o 
   3   7   6     1002.01     1022.00     36.83 o 
   4   7   6       40.30       55.28     14.95 o 
   5   7   6      165.22      142.34     17.91 o 
   6   7   6       16.78       28.04     13.16 o 
   7   7   6      117.72       91.90     18.66 o 
   8   7   6       29.61       36.81     15.77 o 
  -6   8   6     3793.69     3815.39    105.01 o 
  -5   8   6     3910.05     3948.69    104.39 o 
  -4   8   6     5468.11     5550.29    131.32 o 
  -3   8   6     8156.53     8150.69    170.18 o 
  -2   8   6    12949.78    12816.89    208.37 o 
  -1   8   6    15545.51    15307.67    245.03 o 
   0   8   6     9257.68     9217.32    153.30 o 
   1   8   6    16627.67    16671.49    263.52 o 
   2   8   6     7297.52     7398.11    352.27 o 
   3   8   6     5518.88     5191.97    224.24 o 
   4   8   6     3223.07     3210.31     82.85 o 
   5   8   6     3642.56     3647.73    131.57 o 
   6   8   6     2366.90     2456.72     73.02 o 
   7   8   6     1478.00     1469.45     54.54 o 
  -5   9   6        4.75       26.42     24.28 o 
  -4   9   6      447.74      497.27     31.91 o 
  -3   9   6      117.29      150.78     14.63 o 
  -2   9   6       13.30        7.18      8.57 o 
  -1   9   6       37.71       38.72     12.31 o 
   0   9   6       41.13       37.63      9.83 o 
   1   9   6      247.40      267.53     16.24 o 
   2   9   6      895.41      922.51     47.07 o 
   3   9   6      315.30      275.19     21.67 o 
   4   9   6      215.00      253.86     22.50 o 
   5   9   6      538.57      521.99     58.80 o 
   6   9   6        8.60       17.59     13.60 o 
   7   9   6      209.96      264.69     27.31 o 
  -5  10   6     3998.05     4212.95    162.35 o 
  -3  10   6     4781.48     4799.42     93.18 o 
  -2  10   6     6417.11     6555.67    119.10 o 
  -1  10   6     5963.10     5969.19    109.83 o 
   0  10   6     2614.40     2622.18     57.64 o 
   1  10   6     4094.03     4036.80     78.66 o 
   2  10   6     4889.71     4906.56    114.88 o 
   3  10   6     3741.72     3645.58     92.61 o 
   4  10   6     3171.28     3292.91     87.96 o 
   5  10   6     4230.15     4198.81    107.09 o 
   6  10   6     4794.01     4966.71    133.41 o 
  -4  11   6       10.47       33.13     25.41 o 
  -3  11   6      186.24      201.02     22.38 o 
  -2  11   6      196.01      187.77     21.16 o 
  -1  11   6      372.44      388.16     27.10 o 
   0  11   6      419.64      377.94     32.01 o 
   1  11   6      232.74      218.94     31.66 o 
   2  11   6      419.07      371.84     38.32 o 
   3  11   6       92.00      127.80     26.40 o 
   4  11   6        4.81        5.62     12.80 o 
   5  11   6        0.15       -6.98     13.43 o 
  -2  12   6     1274.12     1454.38     54.40 o 
  -1  12   6     2818.51     2883.33     81.66 o 
   0  12   6     2214.49     2365.34    100.82 o 
   1  12   6     2844.73     2621.98    109.47 o 
   2  12   6     5954.79     5595.50    189.82 o 
   3  12   6     6636.74     7181.09    235.87 o 
   0 -10   7        8.17       11.42     21.25 o 
   1 -10   7        3.58       28.57     20.09 o 
   2 -10   7       31.41       25.66     24.93 o 
  -2  -9   7     3547.35     3534.82     97.86 o 
  -1  -9   7     2983.94     2871.38     83.69 o 
   0  -9   7     3388.80     3207.32     89.65 o 
   1  -9   7     1824.60     1655.33     94.90 o 
   2  -9   7     1340.22     1355.64     83.75 o 
   3  -9   7     3345.68     3098.57    120.55 o 
   4  -9   7     2421.85     2435.16     78.18 o 
  -4  -8   7       78.68       57.88     27.89 o 
  -3  -8   7        0.14       20.69     27.68 o 
  -2  -8   7      159.33      112.21     19.18 o 
  -1  -8   7      154.83      159.36     21.22 o 
   0  -8   7      307.64      289.13     25.29 o 
   1  -8   7       62.04       52.41     15.44 o 
   2  -8   7       63.21       61.85     16.21 o 
   3  -8   7       22.50       22.98     15.43 o 
   4  -8   7       37.86       42.28     21.07 o 
   5  -8   7       32.02       15.83     22.30 o 
   6  -8   7       79.23       83.76     20.78 o 
  -4  -7   7     2140.95     2254.93    105.56 o 
  -3  -7   7     3472.35     3482.68     92.07 o 
  -2  -7   7     1991.68     1909.38     60.49 o 
  -1  -7   7     1535.98     1492.54     51.26 o 
   0  -7   7     1987.13     1914.73     59.65 o 
   1  -7   7     4650.42     4591.47    111.05 o 
   2  -7   7     2637.95     2567.28     72.87 o 
   3  -7   7     4027.49     3991.81    108.65 o 
   4  -7   7     8860.92     8532.04    187.56 o 
   5  -7   7     3947.92     3998.63    105.63 o 
   6  -7   7     2986.21     3125.44     89.81 o 
  -5  -6   7        3.93        6.22     22.53 o 
  -4  -6   7      351.63      407.55     44.08 o 
  -3  -6   7      436.73      461.64     28.53 o 
  -2  -6   7      666.09      616.15     31.30 o 
  -1  -6   7       52.81       35.76     13.22 o 
   0  -6   7       92.38       78.63     14.75 o 
   1  -6   7       33.17       28.70     12.08 o 
   2  -6   7     1577.50     1523.58     50.52 o 
   3  -6   7     1068.31     1027.71     41.48 o 
   4  -6   7      186.92      213.10     21.79 o 
   5  -6   7      213.33      211.44     28.49 o 
   6  -6   7       99.06      125.26     19.90 o 
   7  -6   7       24.16       22.25     16.27 o 
  -6  -5   7     3950.09     3971.86    105.31 o 
  -5  -5   7     3609.32     3767.38     98.23 o 
  -4  -5   7     3134.13     3099.04     86.55 o 
  -3  -5   7     6948.73     7125.47    124.54 o 
  -2  -5   7     7445.62     7348.64    164.83 o 
  -1  -5   7     6834.68     6926.79    306.02 o 
   0  -5   7    12609.48    12428.46    248.89 o 
   1  -5   7    10517.38    10363.12    211.26 o 
   2  -5   7     7937.39     8164.47    172.06 o 
   3  -5   7     4992.89     5115.81    117.65 o 
   4  -5   7     5745.00     5491.41    141.83 o 
   5  -5   7     3394.65     3545.51     91.52 o 
   6  -5   7     1228.25     1282.14     49.08 o 
   7  -5   7     2351.56     2596.62     77.42 o 
   8  -5   7     3108.62     3908.65    157.12 o 
  -6  -4   7      358.13      358.98     44.60 o 
  -5  -4   7      196.67      182.29     21.31 o 
  -4  -4   7       20.88       29.81     11.81 o 
  -3  -4   7        0.58        4.74      7.53 o 
  -2  -4   7      127.60      148.54     12.40 o 
  -1  -4   7       64.62       64.63      9.09 o 
   0  -4   7     2401.80     2442.24     50.03 o 
   1  -4   7      605.01      581.75     31.33 o 
   2  -4   7       33.11       62.89     15.10 o 
   3  -4   7        6.78       21.46      9.57 o 
   4  -4   7       34.24       31.88      7.82 o 
   5  -4   7      333.46      341.36     25.99 o 
   6  -4   7       29.16       32.82      9.85 o 
   7  -4   7        1.81        9.25     12.78 o 
   8  -4   7        7.34        7.25     23.92 o 
  -6  -3   7     3819.89     3883.50    105.28 o 
  -5  -3   7     6562.00     6298.30    143.37 o 
  -4  -3   7     6452.82     6304.29    140.65 o 
  -3  -3   7    10423.87    10322.70    211.55 o 
  -2  -3   7    15325.82    15018.37    257.43 o 
  -1  -3   7    10100.44    10308.72    167.51 o 
   0  -3   7    12955.05    12787.95    264.73 o 
   1  -3   7     6431.23     6435.33    109.62 o 
   2  -3   7     6597.13     6636.68    112.53 o 
   3  -3   7     4301.72     4154.21     75.75 o 
   4  -3   7     2489.46     2463.98     53.17 o 
   5  -3   7     5291.59     5543.15    100.32 o 
   6  -3   7     2624.35     2725.31    102.04 o 
   7  -3   7     3509.68     3639.60     98.08 o 
   8  -3   7     2678.93     2816.12     80.26 o 
  -7  -2   7      374.25      359.77     30.74 o 
  -6  -2   7        1.18       -7.21     18.93 o 
  -5  -2   7        1.28        0.77     16.00 o 
  -4  -2   7      534.00      555.37     28.90 o 
  -3  -2   7      187.83      198.66     36.09 o 
  -2  -2   7      435.20      453.53     21.04 o 
  -1  -2   7     2214.64     2105.83     53.21 o 
   0  -2   7       12.91       11.43      6.16 o 
   1  -2   7     3143.24     3070.82     58.25 o 
   2  -2   7     3779.31     3885.32     71.10 o 
   3  -2   7      215.44      210.65     12.20 o 
   4  -2   7        0.05        8.37      6.61 o 
   5  -2   7        5.85        3.51      6.38 o 
   6  -2   7        0.24        3.21      7.44 o 
   7  -2   7      766.36      785.86     44.28 o 
   8  -2   7      467.08      508.96     30.90 o 
   9  -2   7       24.87       63.64     17.81 o 
  -7  -1   7     1612.93     1412.42     55.30 o 
  -6  -1   7     3705.89     3476.40     93.45 o 
  -5  -1   7     5052.12     4804.89    114.97 o 
  -4  -1   7     7239.26     7125.34    212.39 o 
  -3  -1   7     1221.59     1203.96     40.67 o 
  -2  -1   7    11229.99    11395.79    337.50 o 
  -1  -1   7     5647.12     5580.71     95.40 o 
   0  -1   7     5136.14     5190.01     89.31 o 
   1  -1   7     7339.11     7183.07    119.15 o 
   2  -1   7    17180.51    17631.04    274.73 o 
   3  -1   7    13854.25    13182.52    209.32 o 
   4  -1   7     9567.60     9364.62    153.60 o 
   5  -1   7    15934.19    15849.51    594.23 o 
   6  -1   7     9805.84     9792.19    205.98 o 
   7  -1   7     5190.10     4957.37    258.34 o 
   8  -1   7     4074.99     3872.18     99.15 o 
   9  -1   7     2837.19     2675.48     77.41 o 
  -7   0   7      104.73      106.72     21.61 o 
  -6   0   7      118.78      109.29     18.87 o 
  -5   0   7      245.82      196.28     20.83 o 
  -4   0   7      307.83      265.10     20.71 o 
  -3   0   7       32.54       34.48     10.57 o 
  -2   0   7      637.38      654.40     32.18 o 
  -1   0   7       55.43       59.29      7.83 o 
   0   0   7       12.46       24.60      5.91 o 
   1   0   7      535.66      527.22     17.30 o 
   2   0   7       35.78       45.56      6.87 o 
   3   0   7      335.07      366.29     22.15 o 
   4   0   7      266.09      266.27     12.70 o 
   5   0   7      219.74      223.95     16.08 o 
   6   0   7      170.65      166.40     18.74 o 
   7   0   7       70.19       82.21     16.17 o 
   8   0   7       13.36       13.06     23.25 o 
   9   0   7       32.30       38.71     15.26 o 
  -7   1   7     3974.58     3911.17    106.82 o 
  -6   1   7     2915.88     2682.47     78.75 o 
  -5   1   7     5450.00     5140.88    122.07 o 
  -4   1   7     4243.75     4121.92    166.26 o 
  -3   1   7     3715.85     3611.57     86.71 o 
  -2   1   7     5313.13     5419.15     92.35 o 
  -1   1   7    14667.13    15620.78    243.62 o 
   0   1   7     9731.44     9592.86    153.79 o 
   1   1   7    13106.30    12758.70    205.88 o 
   2   1   7    22968.22    23153.99    355.18 o 
   3   1   7    17200.84    16523.38    256.60 o 
   4   1   7     8643.77     8325.51    135.57 o 
   5   1   7     8557.59     8299.37    205.86 o 
   6   1   7     6663.65     6204.36    138.23 o 
   7   1   7     5711.22     5462.93    156.42 o 
   8   1   7     1920.17     1751.71     76.57 o 
   9   1   7     2931.96     2835.44     81.73 o 
  -7   2   7       54.64       45.12     17.70 o 
  -6   2   7        9.08       30.41     14.80 o 
  -5   2   7        6.75       21.05     12.36 o 
  -4   2   7      100.76       88.01     14.74 o 
  -3   2   7      362.46      346.55     21.71 o 
  -2   2   7     1557.01     1544.21     33.17 o 
  -1   2   7      444.72      464.98     21.59 o 
   0   2   7     1639.64     1691.97     41.29 o 
   1   2   7     1663.48     1612.20     34.25 o 
   2   2   7      658.34      709.07     26.08 o 
   3   2   7      294.00      270.54     39.82 o 
   4   2   7      473.96      474.42     23.64 o 
   5   2   7       59.13       62.78     13.14 o 
   6   2   7     1059.45     1010.41     39.50 o 
   7   2   7     1029.71      923.28     55.70 o 
   8   2   7       48.77       34.71     13.57 o 
   9   2   7       15.38       31.21     15.04 o 
  -7   3   7     6498.22     6284.04    152.56 o 
  -6   3   7     3874.57     3727.24     99.54 o 
  -5   3   7     7819.36     7572.40    247.18 o 
  -4   3   7     8093.76     7958.58    233.58 o 
  -3   3   7     9126.82     9153.84    190.48 o 
  -2   3   7    11163.88    11370.87    181.37 o 
  -1   3   7     9308.46     9653.99    169.33 o 
   0   3   7    10448.11    10598.06    168.80 o 
   1   3   7     4807.43     4963.65     84.63 o 
   2   3   7     4122.68     4147.79     71.49 o 
   3   3   7     4515.18     4386.55    209.18 o 
   4   3   7     3470.82     3446.49     83.14 o 
   5   3   7     1873.12     1959.19    168.92 o 
   6   3   7     6046.70     5721.94    190.74 o 
   7   3   7     6658.41     6420.20    145.89 o 
   8   3   7     4326.73     4305.70    108.35 o 
   9   3   7     2908.60     2931.36     84.27 o 
  -7   4   7      300.10      305.97     29.86 o 
  -6   4   7       76.42       51.95     17.15 o 
  -5   4   7       38.03       49.16     15.04 o 
  -4   4   7      755.48      748.75     34.44 o 
  -3   4   7      145.13      135.26     22.31 o 
  -2   4   7      801.35      847.09     23.15 o 
  -1   4   7      288.85      298.45     13.33 o 
   0   4   7      756.56      801.17     21.91 o 
   1   4   7        0.47       -1.23      4.72 o 
   2   4   7       61.60       71.69      5.23 o 
   3   4   7      286.08      275.01     18.24 o 
   4   4   7       35.24       29.62     10.20 o 
   5   4   7      496.56      453.19     57.16 o 
   6   4   7      326.06      329.58     24.07 o 
   7   4   7       51.54       61.89     15.17 o 
   8   4   7       83.96       72.67     16.15 o 
   9   4   7      339.12      314.86     28.42 o 
  -7   5   7     4569.96     4611.13    122.57 o 
  -6   5   7     4035.46     4013.28    107.54 o 
  -5   5   7     6820.72     6867.80    157.66 o 
  -4   5   7     7611.52     7491.21    165.24 o 
  -3   5   7     8048.73     8212.96    174.68 o 
  -2   5   7    11125.55    11375.46    183.53 o 
  -1   5   7     4691.36     4794.75     84.22 o 
   0   5   7     6778.99     6860.67    114.74 o 
   1   5   7     5679.90     5682.25    148.63 o 
   2   5   7     6572.16     6635.61    109.55 o 
   3   5   7     5414.73     5277.94    116.34 o 
   4   5   7     9322.12     9094.46    188.80 o 
   5   5   7     6307.97     6099.70    136.25 o 
   6   5   7     6878.06     6624.19    148.39 o 
   7   5   7     6050.54     5856.42    137.02 o 
   8   5   7     3970.03     3962.13    130.81 o 
  -6   6   7       14.71       26.68     16.78 o 
  -5   6   7       24.69       25.80     14.92 o 
  -4   6   7        0.21        1.96     11.95 o 
  -3   6   7     2231.86     2229.60     64.34 o 
  -2   6   7       13.08       44.76     12.36 o 
  -1   6   7     1112.55     1121.26     29.19 o 
   0   6   7       11.21       15.00      6.41 o 
   1   6   7      928.43      914.38     24.38 o 
   2   6   7      700.47      752.35     30.30 o 
   3   6   7     1176.60     1213.67     65.57 o 
   4   6   7      256.38      239.26     22.09 o 
   5   6   7      626.80      615.66     30.94 o 
   6   6   7     1116.41     1070.05     51.40 o 
   7   6   7      123.24      120.56     19.92 o 
   8   6   7      107.45      101.74     20.33 o 
  -6   7   7     5914.22     6217.32    152.12 o 
  -5   7   7     2533.74     2602.47     83.84 o 
  -4   7   7     4928.67     4917.49    119.62 o 
  -3   7   7     7513.50     7828.23    173.58 o 
  -2   7   7    10565.35    10737.06    176.84 o 
  -1   7   7     6532.75     6630.62    114.67 o 
   0   7   7    11300.17    11317.99    183.78 o 
   1   7   7    19308.55    19388.70    302.60 o 
   2   7   7    10193.27    10076.67    206.24 o 
   3   7   7    11386.51    11266.31    231.61 o 
   4   7   7     7478.76     7782.33    167.52 o 
   5   7   7     6893.67     6771.77    151.49 o 
   6   7   7     1869.24     1756.36     58.28 o 
   7   7   7     1897.76     1975.72     65.21 o 
   8   7   7     1728.03     1760.02     62.73 o 
  -5   8   7       50.97       76.68     24.23 o 
  -4   8   7      220.21      203.79     39.38 o 
  -3   8   7       22.63       22.71     12.94 o 
  -2   8   7      111.02      128.62     13.17 o 
  -1   8   7      133.32      133.85     12.98 o 
   0   8   7      191.82      189.12     13.68 o 
   1   8   7      212.79      210.62     14.59 o 
   2   8   7      142.51      139.17     17.55 o 
   3   8   7      141.25      120.24     19.61 o 
   4   8   7      591.42      595.88     38.17 o 
   5   8   7      944.13      918.22     48.04 o 
   6   8   7       70.14       68.04     31.75 o 
   7   8   7       61.12       80.86     18.23 o 
  -5   9   7     1979.60     2102.16     70.99 o 
  -4   9   7     2613.80     2682.74     79.73 o 
  -3   9   7     4329.55     4285.22    107.71 o 
  -2   9   7     7279.14     7561.37    238.63 o 
  -1   9   7     4397.81     4558.75     87.58 o 
   0   9   7     6671.76     6626.21    117.39 o 
   1   9   7     8699.87     8574.47    180.94 o 
   2   9   7     5484.33     5455.94    124.74 o 
   3   9   7     3455.20     3431.66     87.97 o 
   4   9   7     3357.86     3361.87     88.94 o 
   5   9   7     4492.00     4361.75    233.51 o 
   6   9   7     2231.18     2371.47    110.26 o 
   7   9   7     2134.49     2221.31    119.92 o 
  -4  10   7      176.41      191.42     24.09 o 
  -3  10   7      120.09      136.62     26.35 o 
  -2  10   7       15.33       28.74     10.95 o 
  -1  10   7       18.33       23.72     10.27 o 
   0  10   7       49.25       51.36     11.55 o 
   1  10   7      229.12      227.05     21.17 o 
   2  10   7     1437.45     1430.05     61.40 o 
   3  10   7      109.27      117.21     18.75 o 
   4  10   7      188.85      156.54     21.09 o 
   5  10   7      356.38      364.39     28.80 o 
   6  10   7       50.93       52.20     17.29 o 
  -2  11   7     2906.17     2908.38     80.08 o 
  -1  11   7     3458.48     3473.87     90.91 o 
   0  11   7     1199.47     1207.65     45.50 o 
   1  11   7     3035.05     2991.93     81.83 o 
   2  11   7     3708.25     3720.46     96.00 o 
   3  11   7     3431.58     3473.47    139.61 o 
   4  11   7     3472.84     3477.09     94.72 o 
   5  11   7     6617.27     7102.86    165.90 o 
  -1  12   7        7.16       -5.97     18.00 o 
   1  12   7       50.28       32.46     23.15 o 
   2  12   7        0.03       24.90     22.63 o 
   3  12   7       95.58       72.60     26.76 o 
  -1  -9   8       43.78       48.45     18.54 o 
   0  -9   8        6.62       -7.98     14.93 o 
   1  -9   8        0.02       -0.09     14.91 o 
   2  -9   8        1.29        0.39     14.48 o 
   3  -9   8      230.58      293.14     29.04 o 
  -2  -8   8     1819.66     1709.17     60.98 o 
  -1  -8   8     2853.78     2671.65     79.55 o 
   0  -8   8     3396.02     3392.28     93.39 o 
   1  -8   8     1710.19     1619.43     57.79 o 
   2  -8   8      922.00      907.98     47.49 o 
   3  -8   8     2701.21     2611.07     79.42 o 
   4  -8   8     2617.67     2617.21     80.88 o 
   5  -8   8     2198.28     2250.60     75.09 o 
  -4  -7   8      180.55      186.06     36.80 o 
  -3  -7   8       29.78       14.30     22.07 o 
  -2  -7   8      134.39      145.70     21.14 o 
  -1  -7   8       32.31       26.87     14.40 o 
   0  -7   8      395.28      394.88     36.96 o 
   1  -7   8       79.25      115.83     42.30 o 
   2  -7   8      220.22      201.67     22.80 o 
   3  -7   8      118.64      161.01     28.72 o 
   4  -7   8      133.99      149.40     21.57 o 
   5  -7   8      545.62      539.58     35.04 o 
   6  -7   8      725.12      864.25     45.78 o 
  -4  -6   8     4609.59     4810.03    174.75 o 
  -3  -6   8     7316.29     7379.36    239.11 o 
  -2  -6   8     3680.98     3625.06     93.72 o 
  -1  -6   8     3763.68     3738.75     95.43 o 
   0  -6   8     6523.92     6774.65    222.43 o 
   1  -6   8     6167.83     6029.47    137.88 o 
   2  -6   8     5100.75     5046.85    119.90 o 
   3  -6   8     5936.64     5832.56    135.38 o 
   4  -6   8     5982.86     6181.59    187.95 o 
   5  -6   8     4134.51     4175.67    107.71 o 
   6  -6   8     2951.85     3127.09     89.63 o 
   7  -6   8     1877.88     2078.39     70.34 o 
  -5  -5   8       28.28       19.85     14.52 o 
  -4  -5   8        1.10       19.48     12.99 o 
  -3  -5   8      367.36      373.91     25.19 o 
  -2  -5   8      126.29      175.09     14.58 o 
  -1  -5   8        3.65       11.13     10.99 o 
   0  -5   8       98.12      134.56     17.66 o 
   1  -5   8       49.05       61.25     19.55 o 
   2  -5   8      617.76      626.06     31.73 o 
   3  -5   8       54.51       51.99     14.16 o 
   4  -5   8      155.81      146.68     18.81 o 
   5  -5   8      177.87      193.65     21.82 o 
   6  -5   8      181.53      202.48     28.87 o 
   7  -5   8       51.33       88.13     32.05 o 
  -5  -4   8     3107.09     3042.17     84.90 o 
  -4  -4   8     2959.41     2963.41     85.66 o 
  -3  -4   8     6031.11     6052.07    135.71 o 
  -2  -4   8     8217.04     8528.85    161.90 o 
  -1  -4   8     6804.68     7166.39    124.14 o 
   0  -4   8     7620.14     7684.18    135.47 o 
   1  -4   8    11921.26    12166.86    197.63 o 
   2  -4   8    12607.71    12429.98    201.32 o 
   3  -4   8     2226.27     2308.11    126.73 o 
   4  -4   8     5779.10     6114.16    170.14 o 
   5  -4   8     3817.53     4010.46    100.41 o 
   6  -4   8     1600.16     1684.82     56.22 o 
   7  -4   8     1175.79     1277.43     78.73 o 
   8  -4   8     1815.48     1786.25     96.91 o 
  -6  -3   8       32.80       35.78     16.54 o 
  -5  -3   8       14.98       33.32     14.19 o 
  -4  -3   8        3.50        0.36     11.62 o 
  -3  -3   8       60.39       62.02     27.50 o 
  -2  -3   8      135.25      135.33     12.45 o 
  -1  -3   8      273.14      285.22     17.51 o 
   0  -3   8       88.21       85.00     10.10 o 
   1  -3   8     1318.76     1311.63     41.31 o 
   2  -3   8        0.38       -1.79      6.08 o 
   3  -3   8      991.76      977.85     32.14 o 
   4  -3   8      733.51      812.33     26.10 o 
   5  -3   8      638.98      660.99     25.15 o 
   6  -3   8       97.01      102.68     14.79 o 
   7  -3   8      358.87      346.55     37.85 o 
   8  -3   8        5.98        8.49     15.84 o 
  -6  -2   8     2687.91     2522.93     77.07 o 
  -5  -2   8     2378.05     2259.03     68.74 o 
  -4  -2   8     2317.69     2276.18     69.50 o 
  -3  -2   8     3873.63     3836.48     96.85 o 
  -2  -2   8     9719.47     9921.12    163.28 o 
  -1  -2   8     4306.92     4400.46     80.45 o 
   0  -2   8     8091.86     8217.46    137.15 o 
   1  -2   8     5355.72     5359.78     94.59 o 
   2  -2   8    12621.40    12647.52    203.34 o 
   3  -2   8     3658.91     3648.00     69.16 o 
   4  -2   8     6433.24     6464.29    112.50 o 
   5  -2   8    10433.67    10753.63    178.52 o 
   6  -2   8     6943.69     7320.78    162.57 o 
   7  -2   8     5859.29     5770.93    135.94 o 
   8  -2   8     4499.54     4355.02    252.21 o 
  -6  -1   8        0.37        1.69     16.23 o 
  -5  -1   8      116.01       91.24     26.94 o 
  -4  -1   8      208.31      184.24     21.31 o 
  -3  -1   8       38.57       31.30     12.37 o 
  -2  -1   8      596.43      650.15     40.72 o 
  -1  -1   8        7.96        8.83      6.80 o 
   0  -1   8       53.95       54.68      8.53 o 
   1  -1   8       26.47       45.59      8.60 o 
   2  -1   8      240.30      249.57     16.11 o 
   3  -1   8        6.15       16.28      6.45 o 
   4  -1   8        0.67        1.38      6.20 o 
   5  -1   8       87.70      104.36     22.46 o 
   6  -1   8        5.93        2.26     10.91 o 
   7  -1   8      440.97      444.43     28.64 o 
   8  -1   8       32.51       42.39     15.70 o 
   9  -1   8      103.43      110.35     20.59 o 
  -6   0   8     3795.97     3556.44    117.09 o 
  -5   0   8     7127.51     6630.57    221.27 o 
  -4   0   8     5180.06     5104.54    119.44 o 
  -3   0   8     6121.63     6029.35    156.29 o 
  -2   0   8     6191.09     6147.81    113.60 o 
  -1   0   8     7805.99     7909.14    131.21 o 
   0   0   8     4658.48     4724.78     83.78 o 
   1   0   8     7970.53     8157.07    149.30 o 
   2   0   8     8088.75     8238.70    136.53 o 
   3   0   8    12998.71    12802.13    204.28 o 
   4   0   8     9368.14     9636.55    158.14 o 
   5   0   8     9578.26     9444.45    206.41 o 
   6   0   8    10293.89     9948.82    209.19 o 
   7   0   8     5599.19     5153.92    195.23 o 
   8   0   8     2311.47     2227.17     68.56 o 
   9   0   8     3522.77     3358.39     92.41 o 
  -7   1   8       21.15       40.88     17.50 o 
  -6   1   8      175.35      222.86     32.97 o 
  -5   1   8        3.31        5.98     14.56 o 
  -4   1   8       33.62       32.90     12.53 o 
  -3   1   8      331.97      303.61     21.60 o 
  -2   1   8      304.51      301.24     13.79 o 
  -1   1   8       91.00       97.73      9.13 o 
   0   1   8      196.80      180.23     11.17 o 
   1   1   8     1730.72     1701.35     41.43 o 
   2   1   8      208.79      206.86     11.27 o 
   3   1   8       44.45       41.09      6.11 o 
   4   1   8     1229.71     1240.40     41.51 o 
   5   1   8        3.06        1.25     10.33 o 
   6   1   8      792.00      780.06     38.85 o 
   7   1   8       57.49       32.07     31.08 o 
   8   1   8      180.48      157.21     24.58 o 
   9   1   8      537.33      525.47     33.20 o 
  -7   2   8     4948.99     4832.16    201.24 o 
  -6   2   8     5698.79     5555.17    136.61 o 
  -5   2   8     9657.55     9312.17    202.11 o 
  -4   2   8     8797.25     8679.26    186.45 o 
  -3   2   8     6395.32     6134.22    136.33 o 
  -2   2   8     5376.15     5462.54     94.29 o 
  -1   2   8     9824.00    10169.43    164.30 o 
   0   2   8     8897.86     9038.45    146.89 o 
   1   2   8     5466.83     5391.13     92.20 o 
   2   2   8     7261.12     7082.81    179.10 o 
   3   2   8     6877.32     6599.49    143.99 o 
   4   2   8     5296.45     5096.41    114.78 o 
   5   2   8     1929.83     1877.58     55.86 o 
   6   2   8     3826.38     3713.11    112.69 o 
   7   2   8     2617.16     2488.68     83.41 o 
   8   2   8     2476.76     2279.90    114.61 o 
   9   2   8     2797.88     2778.41     93.17 o 
  -6   3   8        8.43       -5.69     13.95 o 
  -5   3   8      194.30      179.29     21.80 o 
  -4   3   8     1169.26     1154.96     43.99 o 
  -3   3   8      185.77      196.09     19.29 o 
  -2   3   8      478.21      481.33     18.79 o 
  -1   3   8      154.14      155.40     10.45 o 
   0   3   8       35.88       37.42      6.84 o 
   1   3   8       26.41       19.94      6.98 o 
   2   3   8      230.34      218.46     13.00 o 
   3   3   8      188.09      193.32     25.51 o 
   4   3   8        0.10       -7.89      7.91 o 
   5   3   8       23.13       12.06     10.46 o 
   6   3   8       20.74       30.63     15.90 o 
   7   3   8        7.73        8.35     11.85 o 
   8   3   8      190.81      199.88     22.65 o 
   9   3   8      206.00      179.90     23.70 o 
  -6   4   8     2549.21     2405.53     78.02 o 
  -5   4   8     3349.22     3141.67    102.46 o 
  -4   4   8     5874.95     5797.19    204.02 o 
  -3   4   8    11139.96    10873.02    225.01 o 
  -2   4   8     3962.38     4119.75     75.08 o 
  -1   4   8    10531.56    10746.88    173.52 o 
   0   4   8    19022.01    18897.22    293.94 o 
   1   4   8     5684.05     5792.94     98.81 o 
   2   4   8     4920.13     4869.75    109.64 o 
   3   4   8     7080.04     7039.89    223.54 o 
   4   4   8     7075.64     6987.44    151.00 o 
   5   4   8     2378.64     2188.89     63.18 o 
   6   4   8     4129.84     3936.44    178.88 o 
   7   4   8     6021.22     5787.01    140.63 o 
   8   4   8     4308.30     3972.35    104.64 o 
  -6   5   8      249.90      239.59     27.66 o 
  -5   5   8        0.16        5.15     13.65 o 
  -4   5   8      475.34      468.33     31.89 o 
  -3   5   8      181.95      221.79     52.27 o 
  -2   5   8       11.65       13.74      8.65 o 
  -1   5   8      448.43      423.10     17.14 o 
   0   5   8        5.85       11.37      6.46 o 
   1   5   8     1789.79     1826.25     38.83 o 
   2   5   8      627.20      614.62     37.37 o 
   3   5   8      524.14      506.26     26.53 o 
   4   5   8        4.28        1.99     10.16 o 
   5   5   8      514.43      520.64     28.87 o 
   6   5   8      820.92      841.78     37.81 o 
   7   5   8      139.39      133.15     19.86 o 
   8   5   8      342.53      336.11     28.62 o 
  -6   6   8     1969.45     1960.63     69.58 o 
  -5   6   8     2394.92     2628.43     80.18 o 
  -4   6   8     7666.22     7821.12    174.75 o 
  -3   6   8     9149.52     9330.99    237.55 o 
  -2   6   8     8805.03     9063.89    179.60 o 
  -1   6   8     5570.69     5724.27    100.67 o 
   0   6   8    20480.12    20740.50    323.51 o 
   1   6   8     8755.87     8589.43    153.02 o 
   2   6   8     6282.12     6425.85    140.00 o 
   3   6   8    11574.68    11271.00    229.63 o 
   4   6   8    11157.27    10793.66    223.01 o 
   5   6   8     7561.89     7360.66    297.02 o 
   6   6   8     3024.28     3054.59     88.30 o 
   7   6   8     5671.81     5304.10    168.29 o 
   8   6   8     2625.85     2666.84     80.73 o 
  -5   7   8      762.83      754.06     48.18 o 
  -4   7   8      769.63      782.55     38.82 o 
  -3   7   8        1.95        2.12     17.00 o 
  -2   7   8      186.19      218.99     15.14 o 
  -1   7   8       60.91       79.14     10.43 o 
   0   7   8      434.10      438.59     18.93 o 
   1   7   8      249.06      267.92     20.30 o 
   2   7   8        0.29       -5.34     10.57 o 
   3   7   8       19.66       41.25     14.48 o 
   4   7   8      531.71      485.66     42.54 o 
   5   7   8       21.04       15.07     13.26 o 
   6   7   8       28.27       23.27     15.67 o 
   7   7   8      197.97      190.18     23.57 o 
  -5   8   8     2938.63     3162.20    200.93 o 
  -4   8   8     4556.42     4713.56    119.70 o 
  -3   8   8     3270.92     3250.71     87.43 o 
  -2   8   8     4408.66     4500.00     92.23 o 
  -1   8   8     3013.44     3041.69     63.31 o 
   0   8   8     5373.29     5177.54     94.32 o 
   1   8   8     6423.81     6291.11    139.58 o 
   2   8   8     6887.99     6885.37    151.37 o 
   3   8   8     5222.70     5069.21    147.66 o 
   4   8   8     6983.30     6884.20    188.98 o 
   5   8   8     5785.18     5901.69    138.84 o 
   6   8   8     2329.71     2351.79     76.47 o 
   7   8   8     2475.71     2531.55     79.63 o 
  -4   9   8      187.55      255.21     25.97 o 
  -3   9   8       28.15       34.43     15.17 o 
  -2   9   8      192.08      173.35     17.49 o 
  -1   9   8      156.52      161.78     14.70 o 
   0   9   8        1.99        8.30      8.36 o 
   1   9   8      173.73      197.96     39.20 o 
   2   9   8       21.14       18.86     11.38 o 
   3   9   8        0.83       15.30     14.53 o 
   4   9   8      549.88      484.76     29.91 o 
   5   9   8      280.86      322.55     27.87 o 
   6   9   8      108.78      118.27     21.36 o 
  -3  10   8     2191.77     2210.82     82.69 o 
  -2  10   8     3384.85     3305.51     70.97 o 
  -1  10   8     2291.11     2248.02     53.66 o 
   0  10   8     2514.31     2420.40     70.15 o 
   1  10   8     4612.30     4501.85    109.81 o 
   2  10   8     4180.71     4039.97    105.66 o 
   3  10   8     3085.07     2954.49     82.36 o 
   4  10   8     3076.20     3136.85     87.97 o 
   5  10   8     4866.87     4975.96    125.22 o 
  -2  11   8        1.91        4.91     13.42 o 
  -1  11   8      129.42       97.48     18.59 o 
   0  11   8      244.28      227.67     23.03 o 
   1  11   8      166.80      211.59     22.63 o 
   2  11   8       55.35       76.14     17.00 o 
   3  11   8      158.31      136.93     20.66 o 
   4  11   8       17.39       10.29     15.03 o 
   0  12   8     3428.50     3374.25    130.45 o 
   1  12   8     2590.52     2428.65    105.78 o 
   2  12   8     3981.52     3733.97    142.36 o 
  -1  -8   9        0.27       10.31     16.45 o 
   0  -8   9      172.35      188.80     25.13 o 
   1  -8   9      323.07      346.84     29.98 o 
   2  -8   9        3.78       22.42     14.98 o 
   3  -8   9        5.37       17.37     15.74 o 
   4  -8   9        4.74        3.39     23.25 o 
  -2  -7   9     4559.27     4482.53    166.00 o 
  -1  -7   9     6472.90     6560.96    153.35 o 
   0  -7   9     4536.41     4451.05    132.46 o 
   1  -7   9     5057.03     5128.06    236.50 o 
   2  -7   9     3331.68     3437.27     94.43 o 
   3  -7   9     2894.97     2766.76     81.24 o 
   4  -7   9     4163.50     4193.40    149.64 o 
   5  -7   9     2695.03     2778.41    129.98 o 
  -3  -6   9        0.22       13.79     22.94 o 
  -2  -6   9       75.25       97.48     18.88 o 
  -1  -6   9       36.44       47.03     15.50 o 
   0  -6   9      313.64      373.34     28.60 o 
   1  -6   9      150.10      140.29     20.90 o 
   2  -6   9        2.02        9.36     24.00 o 
   3  -6   9       37.74       48.12     15.46 o 
   4  -6   9       21.79       19.54     13.77 o 
   5  -6   9       47.55       52.73     36.22 o 
   6  -6   9      360.05      419.50     32.94 o 
  -4  -5   9     4611.81     4745.47    172.90 o 
  -3  -5   9     5328.18     5388.36    186.55 o 
  -2  -5   9     4779.33     5069.58    169.46 o 
  -1  -5   9     3996.25     4103.32    238.54 o 
   0  -5   9     5449.44     5502.00    127.58 o 
   1  -5   9     5574.66     5465.56    126.91 o 
   2  -5   9     4609.41     4637.95    143.09 o 
   3  -5   9     4397.43     4476.87    109.96 o 
   4  -5   9     8057.15     8000.12    176.08 o 
   5  -5   9     2874.22     3033.34     85.92 o 
   6  -5   9     2775.77     2981.13     86.49 o 
   7  -5   9     1545.57     1685.20     96.58 o 
  -5  -4   9      432.27      414.00     30.94 o 
  -4  -4   9      141.28      157.90     21.16 o 
  -3  -4   9       12.81        7.69     11.56 o 
  -2  -4   9      276.37      315.15     24.66 o 
  -1  -4   9       75.70       84.50     11.78 o 
   0  -4   9      158.94      175.35     16.68 o 
   1  -4   9      260.77      260.53     21.89 o 
   2  -4   9      332.31      336.52     28.56 o 
   3  -4   9        3.11       48.22     43.55 o 
   4  -4   9        9.02       32.10     12.80 o 
   5  -4   9      727.47      750.99     57.16 o 
   6  -4   9        5.72        6.22     22.74 o 
   7  -4   9       50.64       32.57     26.60 o 
  -5  -3   9     3004.20     2938.10     84.49 o 
  -4  -3   9     1479.81     1419.82     51.22 o 
  -3  -3   9     1898.36     1872.28     58.16 o 
  -2  -3   9     2895.58     2955.36    112.13 o 
  -1  -3   9     2487.73     2549.43     54.68 o 
   0  -3   9     5051.74     5224.00    121.79 o 
   1  -3   9     6571.69     6722.73    118.21 o 
   2  -3   9     7813.54     7888.52    135.44 o 
   3  -3   9     4736.69     5003.70     92.41 o 
   4  -3   9     9662.02     9631.37    162.60 o 
   5  -3   9     4197.30     4452.85     86.47 o 
   6  -3   9     4799.69     4907.84    118.98 o 
   7  -3   9     3585.39     3898.20    155.03 o 
   8  -3   9     3817.53     4271.46    166.23 o 
  -5  -2   9      657.48      611.46     37.55 o 
  -4  -2   9       15.26        7.32     12.25 o 
  -3  -2   9      128.11      113.65     16.90 o 
  -2  -2   9        1.93        4.40     10.61 o 
  -1  -2   9       39.95       37.73      9.34 o 
   0  -2   9     2296.01     2341.88     50.57 o 
   1  -2   9      118.01      107.10     14.04 o 
   2  -2   9       32.48       44.96     14.96 o 
   3  -2   9       74.11       82.54     10.75 o 
   4  -2   9      367.53      396.59     18.52 o 
   5  -2   9      579.38      552.98     29.94 o 
   6  -2   9       93.87       98.71     17.27 o 
   7  -2   9      280.45      291.17     26.17 o 
   8  -2   9       25.13      -10.49     18.47 o 
  -6  -1   9     2743.80     2707.49     97.92 o 
  -5  -1   9     3749.44     3661.65    212.54 o 
  -4  -1   9     3483.21     3284.62     87.16 o 
  -3  -1   9     3941.61     3837.82    144.42 o 
  -2  -1   9     8051.92     8035.19    170.26 o 
  -1  -1   9    10313.07    10338.80    170.18 o 
   0  -1   9     4639.69     4799.73     87.35 o 
   1  -1   9     8583.32     8767.33    146.85 o 
   2  -1   9     7794.71     8054.02    136.85 o 
   3  -1   9     5380.49     5391.63     96.75 o 
   4  -1   9     3901.62     3944.56     88.57 o 
   5  -1   9     7686.07     7750.82    380.10 o 
   6  -1   9     5859.33     5861.89    136.42 o 
   7  -1   9     4086.01     3925.89    120.37 o 
   8  -1   9     4567.02     4572.82    115.88 o 
  -6   0   9      356.86      325.51     29.52 o 
  -5   0   9      357.04      293.56     25.90 o 
  -4   0   9      132.65      151.82     19.59 o 
  -3   0   9      921.58      877.19     36.86 o 
  -2   0   9        5.15       10.81     11.30 o 
  -1   0   9      314.51      303.13     15.44 o 
   0   0   9     1382.93     1358.19     33.75 o 
   1   0   9      167.58      204.03     12.94 o 
   2   0   9       99.84      114.38     15.76 o 
   3   0   9      111.75      119.02     10.61 o 
   4   0   9      357.49      368.51     23.61 o 
   5   0   9        0.16        4.81     10.75 o 
   6   0   9        6.71       14.47     12.99 o 
   7   0   9       43.93       37.29     19.70 o 
   8   0   9       19.34        7.40     13.74 o 
  -6   1   9     5778.94     5455.01    205.24 o 
  -5   1   9     8497.56     8051.83    247.67 o 
  -4   1   9    11080.14    10786.16    227.42 o 
  -3   1   9     9468.14     9078.57    192.61 o 
  -2   1   9     9220.64     9400.40    194.92 o 
  -1   1   9    10841.22    10721.12    174.06 o 
   0   1   9     5333.93     5442.90     95.32 o 
   1   1   9     2803.52     2863.05     65.58 o 
   2   1   9     6355.92     6419.55    119.28 o 
   3   1   9     5478.25     5353.71    120.59 o 
   4   1   9     2063.30     2089.37    141.96 o 
   5   1   9     3931.13     3856.00     95.77 o 
   6   1   9     6005.57     5766.68    188.29 o 
   7   1   9     2094.43     2034.55     64.80 o 
   8   1   9     2118.76     1978.05     65.38 o 
  -6   2   9      115.93      107.85     21.26 o 
  -5   2   9        0.22        0.19     21.50 o 
  -4   2   9      147.02      156.89     20.37 o 
  -3   2   9        3.63        0.21     10.77 o 
  -2   2   9      723.93      649.11     43.20 o 
  -1   2   9     1711.97     1686.82     38.19 o 
   0   2   9      881.55      883.36     35.77 o 
   1   2   9       17.24       17.83      6.66 o 
   2   2   9      348.57      337.69     16.55 o 
   3   2   9       37.92       28.78     11.54 o 
   4   2   9      423.38      373.84     39.80 o 
   5   2   9      151.40      153.20     18.14 o 
   6   2   9       79.85       74.47     17.21 o 
   7   2   9       45.05       39.61     14.69 o 
   8   2   9      239.76      214.93     24.16 o 
  -6   3   9     3361.68     3444.29     98.93 o 
  -5   3   9     4350.57     4211.89    109.40 o 
  -4   3   9     6322.82     6046.08    140.30 o 
  -3   3   9     4152.35     4241.57    103.29 o 
  -2   3   9     3443.53     3543.06     87.33 o 
  -1   3   9    10581.30    10578.07    195.07 o 
   0   3   9     5806.42     6107.57    104.94 o 
   1   3   9     7328.39     7274.32    122.11 o 
   2   3   9    10350.32    10163.28    208.12 o 
   3   3   9    11135.14    10628.49    235.63 o 
   4   3   9     5818.62     5602.09    127.02 o 
   5   3   9     3151.56     3126.54     82.47 o 
   6   3   9     6696.04     6467.60    182.19 o 
   7   3   9     3080.07     3015.59    205.22 o 
   8   3   9     1764.22     1644.94     59.12 o 
  -6   4   9       79.71       81.73     20.45 o 
  -5   4   9       51.09       46.49     24.85 o 
  -4   4   9     1401.55     1276.30     89.64 o 
  -3   4   9      314.03      299.11     23.11 o 
  -2   4   9      211.54      186.34     18.87 o 
  -1   4   9      352.31      367.14     16.36 o 
   0   4   9      882.94      891.02     25.26 o 
   1   4   9      117.02      130.48     10.99 o 
   2   4   9      550.24      525.21     26.75 o 
   3   4   9     1339.20     1252.81     69.74 o 
   4   4   9      677.06      654.78     31.13 o 
   5   4   9        0.73       -1.52     11.02 o 
   6   4   9       90.23       69.57     16.07 o 
   7   4   9       16.22        4.30     14.51 o 
   8   4   9      391.62      378.77     29.93 o 
  -6   5   9     1123.80     1197.90     53.01 o 
  -5   5   9     1492.76     1448.73    102.08 o 
  -4   5   9     3488.31     3421.68     92.63 o 
  -3   5   9     3909.19     4036.57    101.26 o 
  -2   5   9     7044.38     7179.80    156.93 o 
  -1   5   9    11664.03    11755.61    190.72 o 
   0   5   9    14154.72    14300.03    228.00 o 
   1   5   9     8651.08     8650.22    181.19 o 
   2   5   9    19367.39    19297.62    376.85 o 
   3   5   9     7087.57     6670.11    217.75 o 
   4   5   9     8943.77     8685.39    185.79 o 
   5   5   9     5057.49     4808.67    115.81 o 
   6   5   9     4979.77     4734.22    116.82 o 
   7   5   9     4940.45     4758.45    119.85 o 
   8   5   9     2089.44     2037.67     68.69 o 
  -5   6   9      312.78      299.30     28.69 o 
  -4   6   9       63.97       55.61     16.64 o 
  -3   6   9      235.53      229.15     25.28 o 
  -2   6   9     1146.54     1104.56     41.78 o 
  -1   6   9     1092.89     1116.22     31.08 o 
   0   6   9        0.63        1.86      6.79 o 
   1   6   9       20.05       18.30     10.32 o 
   2   6   9       22.13       28.14     12.08 o 
   3   6   9      544.30      515.47     38.27 o 
   4   6   9     1003.18      961.68     68.25 o 
   5   6   9       54.66       63.47     15.83 o 
   6   6   9      129.10      137.67     23.08 o 
   7   6   9       23.76       54.68     17.51 o 
  -5   7   9     2960.13     2969.79    109.09 o 
  -4   7   9     4254.42     4366.14    135.46 o 
  -3   7   9     7447.15     7775.20    173.38 o 
  -2   7   9     6196.85     6506.63    147.83 o 
  -1   7   9     3387.66     3506.92     69.78 o 
   0   7   9     5599.71     5678.92    101.85 o 
   1   7   9     4372.40     4616.62    208.13 o 
   2   7   9     4141.13     4119.62    100.93 o 
   3   7   9     3315.69     3117.81     86.02 o 
   4   7   9     6020.64     5739.27    133.15 o 
   5   7   9     4873.56     4605.31    114.04 o 
   6   7   9     3929.05     3836.80    101.80 o 
   7   7   9     4607.04     4697.00    121.23 o 
  -4   8   9      181.77      225.53     37.39 o 
  -3   8   9        8.27       14.96     13.62 o 
  -2   8   9      170.55      169.65     20.83 o 
  -1   8   9        5.33       19.18      9.33 o 
   0   8   9      102.99      107.23     16.58 o 
   1   8   9      371.64      385.01     25.56 o 
   2   8   9       45.30       58.18     15.09 o 
   3   8   9        4.05       23.56     14.64 o 
   4   8   9       64.55       51.11     15.42 o 
   5   8   9      101.51       86.44     17.24 o 
   6   8   9        0.08       11.26     14.47 o 
  -4   9   9     1884.04     1949.30     68.23 o 
  -3   9   9     3958.14     3975.13    104.89 o 
  -2   9   9     2173.37     2201.80     67.94 o 
  -1   9   9     1037.72     1102.70     34.16 o 
   0   9   9     1603.85     1487.11     60.94 o 
   1   9   9     4134.71     4033.79    101.08 o 
   2   9   9     2709.34     2674.38     75.65 o 
   3   9   9     3296.90     3279.71     88.75 o 
   4   9   9     5326.54     4995.72    122.72 o 
   5   9   9     5120.20     5083.25    127.39 o 
   6   9   9     3192.45     3286.40     95.08 o 
  -3  10   9      499.59      570.82     53.32 o 
  -2  10   9      442.31      443.24     40.46 o 
  -1  10   9        0.73        8.39     12.45 o 
   0  10   9       46.14       46.75     14.88 o 
   1  10   9      247.74      219.41     22.84 o 
   2  10   9       87.61       79.02     19.27 o 
   3  10   9      844.33      917.13     42.03 o 
   4  10   9      548.23      497.83     32.83 o 
   5  10   9       11.69        1.88     20.83 o 
  -1  11   9     5978.63     5945.51    141.05 o 
   0  11   9     4390.27     4343.22    223.77 o 
   1  11   9     5483.69     5374.34    129.92 o 
   2  11   9     6240.51     6070.91    143.94 o 
   3  11   9     2359.99     2310.48     73.19 o 
  -1  -7  10       91.24       81.48     21.00 o 
   0  -7  10       11.66       21.72     20.04 o 
   1  -7  10       63.59       59.39     19.15 o 
   2  -7  10        0.94       26.80     16.23 o 
   3  -7  10        4.69       30.87     16.56 o 
   4  -7  10      162.03      165.83     24.52 o 
  -2  -6  10     4047.62     3638.23    141.90 o 
  -1  -6  10     4157.68     4482.29    114.71 o 
   0  -6  10     6567.89     6713.09    155.94 o 
   1  -6  10     5217.28     5350.37    129.68 o 
   2  -6  10     2131.06     2181.50     85.75 o 
   3  -6  10     3299.38     3383.52     93.42 o 
   4  -6  10     3919.25     4073.51    108.08 o 
   5  -6  10     1502.74     1524.08    125.29 o 
  -3  -5  10      229.74      278.95     39.38 o 
  -2  -5  10      112.11      116.66     29.90 o 
  -1  -5  10      156.99      178.21     27.46 o 
   0  -5  10      181.64      194.10     22.44 o 
   1  -5  10      484.44      512.92     31.84 o 
   2  -5  10      245.16      259.72     30.55 o 
   3  -5  10      203.65      199.64     22.72 o 
   4  -5  10      486.77      476.00     39.00 o 
   5  -5  10      211.78      260.21     26.44 o 
   6  -5  10       82.69       98.69     33.29 o 
  -4  -4  10     1684.78     1594.09     57.46 o 
  -3  -4  10     5379.22     5625.00    132.66 o 
  -2  -4  10     2397.24     2429.85     69.90 o 
  -1  -4  10     1112.30     1196.62     35.46 o 
   0  -4  10     1558.28     1605.37     53.06 o 
   1  -4  10     3635.69     3744.33    105.13 o 
   2  -4  10     2983.72     3303.65    162.57 o 
   3  -4  10     2314.33     2370.99     75.08 o 
   4  -4  10     6440.43     6762.46    153.37 o 
   5  -4  10     5923.14     6237.65    216.37 o 
   6  -4  10     4469.47     5005.56    188.46 o 
  -4  -3  10        5.50       59.75     17.24 o 
  -3  -3  10      367.32      374.95     27.15 o 
  -2  -3  10      167.41      147.56     27.56 o 
  -1  -3  10       25.60       48.47     10.93 o 
   0  -3  10       46.35       66.97     11.69 o 
   1  -3  10      881.83      912.05     39.29 o 
   2  -3  10     1201.04     1190.93     34.60 o 
   3  -3  10      575.46      572.63     35.08 o 
   4  -3  10        2.86       -1.22     11.62 o 
   5  -3  10       10.10        8.08     22.74 o 
   6  -3  10      525.05      546.99     56.27 o 
   7  -3  10       30.46       29.32     24.90 o 
  -5  -2  10     2913.57     2896.73     86.28 o 
  -4  -2  10     2066.43     2104.35     67.10 o 
  -3  -2  10     3172.42     3221.10     86.27 o 
  -2  -2  10     5257.67     5379.50    124.23 o 
  -1  -2  10     2189.45     2359.94     52.81 o 
   0  -2  10     4795.58     5114.33     95.08 o 
   1  -2  10     8627.35     9069.87    154.25 o 
   2  -2  10     7316.84     7621.12    132.64 o 
   3  -2  10     6175.15     6214.07    111.68 o 
   4  -2  10     4241.09     4264.86    104.56 o 
   5  -2  10     7328.84     7618.82    343.96 o 
   6  -2  10     3463.52     3566.43     95.19 o 
   7  -2  10     1985.97     2153.92     83.24 o 
  -5  -1  10      397.86      457.81     32.58 o 
  -4  -1  10      266.39      241.01     24.25 o 
  -3  -1  10       98.77       89.23     16.95 o 
  -2  -1  10       71.39       86.71     15.60 o 
  -1  -1  10      488.78      488.29     21.19 o 
   0  -1  10      464.67      487.99     21.32 o 
   1  -1  10      641.47      640.79     28.82 o 
   2  -1  10      371.21      404.82     19.56 o 
   3  -1  10     1185.96     1161.71     32.75 o 
   4  -1  10        0.69        3.81     10.77 o 
   5  -1  10       46.48       35.00     14.00 o 
   6  -1  10       16.80       22.21     13.83 o 
   7  -1  10        3.88       -4.46     13.07 o 
   8  -1  10       31.21       43.49     17.49 o 
  -5   0  10     5074.07     4792.45    121.99 o 
  -4   0  10     5673.29     5527.78    132.31 o 
  -3   0  10     6536.90     6154.62    171.65 o 
  -2   0  10    13335.01    13123.39    517.99 o 
  -1   0  10    11671.71    11603.11    189.29 o 
   0   0  10     7153.51     7638.00    130.79 o 
   1   0  10     8752.37     8925.52    226.75 o 
   2   0  10     6886.80     7282.33    126.20 o 
   3   0  10     2513.79     2508.95     70.14 o 
   4   0  10     1728.50     1695.80     75.34 o 
   5   0  10     2674.35     2624.87     73.98 o 
   6   0  10     2434.86     2217.20    137.30 o 
   7   0  10     1597.14     1619.93     58.37 o 
   8   0  10     1946.37     1967.06     93.80 o 
  -5   1  10       60.16       84.03     19.12 o 
  -4   1  10        8.65        3.53     19.99 o 
  -3   1  10      126.15      138.10     18.49 o 
  -2   1  10       16.57        9.72     11.83 o 
  -1   1  10      138.79      175.12     12.94 o 
   0   1  10      311.15      280.89     15.52 o 
   1   1  10      175.75      181.28     13.23 o 
   2   1  10     1339.96     1327.14     33.73 o 
   3   1  10      593.92      557.10     46.48 o 
   4   1  10        5.81       -9.11      9.64 o 
   5   1  10       14.68       14.46     11.88 o 
   6   1  10        9.41       -8.84     15.82 o 
   7   1  10      286.69      264.47     28.32 o 
   8   1  10      618.80      610.33     43.01 o 
  -5   2  10     6779.31     6482.77    154.51 o 
  -4   2  10     5780.47     5889.63    139.55 o 
  -3   2  10     4290.24     4083.08    101.88 o 
  -2   2  10     7451.74     7369.84    160.48 o 
  -1   2  10     8917.96     8836.41    147.20 o 
   0   2  10     3292.15     3555.13     75.91 o 
   1   2  10     5420.19     5333.72     94.74 o 
   2   2  10     5695.68     5629.59    126.91 o 
   3   2  10     6274.56     6189.44    174.57 o 
   4   2  10     4564.49     4441.63    148.12 o 
   5   2  10     6755.04     6394.49    281.96 o 
   6   2  10     5621.19     5561.23    132.76 o 
   7   2  10     3395.09     3151.06     88.83 o 
   8   2  10     3482.38     3302.09     94.28 o 
  -5   3  10        7.35        7.96     15.50 o 
  -4   3  10       12.28       27.26     14.37 o 
  -3   3  10        0.24        8.89     12.36 o 
  -2   3  10      497.85      490.45     30.25 o 
  -1   3  10      764.06      781.18     24.67 o 
   0   3  10     1448.25     1368.54     33.93 o 
   1   3  10      105.77      102.73     10.29 o 
   2   3  10      510.67      455.38     26.63 o 
   3   3  10       25.41       14.72     11.51 o 
   4   3  10      219.84      197.44     20.25 o 
   5   3  10       76.02       59.40     15.34 o 
   6   3  10      332.80      331.41     31.80 o 
   7   3  10       10.88       10.59     13.57 o 
   8   3  10      650.82      552.71     35.71 o 
  -5   4  10     2893.54     2842.05    105.58 o 
  -4   4  10     3231.77     3188.67     88.77 o 
  -3   4  10     2493.96     2326.89    165.13 o 
  -2   4  10     2339.27     2362.24     67.24 o 
  -1   4  10     4788.17     4912.78     89.04 o 
   0   4  10    10462.34    10838.01    177.76 o 
   1   4  10     8067.99     8151.90    173.49 o 
   2   4  10    10539.93    10269.30    213.52 o 
   3   4  10    12671.66    12264.59    250.65 o 
   4   4  10    16720.12    16020.19    320.70 o 
   5   4  10     3950.86     3722.75     95.85 o 
   6   4  10     7576.40     7240.82    165.01 o 
   7   4  10     3761.53     3506.16     96.34 o 
   8   4  10     2732.35     2559.07    118.37 o 
  -5   5  10       66.99       71.91     19.37 o 
  -4   5  10       33.03       37.04     15.42 o 
  -3   5  10       15.08        9.20     14.02 o 
  -2   5  10      536.73      542.46     29.54 o 
  -1   5  10       68.97       71.33     11.81 o 
   0   5  10      224.07      240.39     19.15 o 
   1   5  10      979.17      928.28     56.87 o 
   2   5  10      225.59      207.23     19.88 o 
   3   5  10        0.74       10.66     12.40 o 
   4   5  10       47.10       56.69     17.39 o 
   5   5  10      182.88      147.62     23.99 o 
   6   5  10      256.62      254.54     25.64 o 
   7   5  10      635.84      673.08     38.10 o 
  -4   6  10     4614.57     4550.65    117.19 o 
  -3   6  10     4839.57     4845.29    136.12 o 
  -2   6  10     3132.05     3242.68     85.59 o 
  -1   6  10     5681.69     5969.70    107.06 o 
   0   6  10     9236.91     9343.59    196.87 o 
   1   6  10     7329.27     7168.78    207.23 o 
   2   6  10     2263.64     2198.32     64.33 o 
   3   6  10     5222.29     5017.47    119.03 o 
   4   6  10     6867.06     6624.74    151.94 o 
   5   6  10     1410.27     1446.25     52.85 o 
   6   6  10     2440.48     2478.68     76.47 o 
   7   6  10     4290.99     4108.53    109.78 o 
  -4   7  10       22.29       12.98     14.92 o 
  -3   7  10        5.27        4.63     12.89 o 
  -2   7  10      442.47      532.91     30.50 o 
  -1   7  10      295.01      297.13     23.36 o 
   0   7  10       31.60       36.85     21.30 o 
   1   7  10        1.54        0.11     13.91 o 
   2   7  10       14.89       30.94     14.87 o 
   3   7  10      433.76      347.08     52.80 o 
   4   7  10      353.83      391.41     42.72 o 
   5   7  10      205.72      176.57     22.41 o 
   6   7  10        0.30       -2.25     13.97 o 
   7   7  10      124.89      147.86     23.20 o 
  -3   8  10     6114.94     6331.28    149.71 o 
  -2   8  10     2784.06     2942.45    291.66 o 
  -1   8  10     3314.33     3429.67     89.40 o 
   0   8  10     2825.96     2793.02     77.04 o 
   1   8  10     2311.90     2321.65     68.98 o 
   2   8  10     1097.23     1064.41     43.47 o 
   3   8  10     1747.05     1618.04     71.88 o 
   4   8  10     3662.96     3608.19     96.45 o 
   5   8  10     3827.96     3706.64    100.46 o 
   6   8  10     2802.25     2841.53     90.27 o 
  -3   9  10      136.49      109.18     20.74 o 
  -2   9  10      719.69      737.47     37.65 o 
  -1   9  10       24.89        9.72     21.71 o 
   0   9  10       67.32       86.24     17.19 o 
   1   9  10      431.16      434.53     28.80 o 
   2   9  10       23.67        1.22     18.91 o 
   3   9  10      909.99      893.81     41.41 o 
   4   9  10        2.05       23.71     14.93 o 
   5   9  10      419.96      414.82     39.74 o 
  -1  10  10     3424.91     3149.87    132.39 o 
   0  10  10     3358.13     3203.60     88.92 o 
   1  10  10     6994.11     6760.86    156.20 o 
   2  10  10     4041.22     3808.86    101.92 o 
   3  10  10     4613.71     4705.72    119.69 o 
   4  10  10     4652.73     4560.82    118.01 o 
   1  11  10        0.25       16.69     15.13 o 
   0  -6  11        3.01        3.07     15.23 o 
   1  -6  11       66.04       53.73     18.46 o 
   2  -6  11       60.93       90.21     19.84 o 
   3  -6  11      201.39      239.76     50.49 o 
   4  -6  11      770.94      843.91     44.14 o 
  -2  -5  11     1620.09     1639.45     86.10 o 
  -1  -5  11     3891.34     3787.03    142.89 o 
   0  -5  11     2787.44     2856.32    114.83 o 
   1  -5  11     2397.95     2488.70    142.11 o 
   2  -5  11      947.62      965.12     44.12 o 
   3  -5  11     2508.18     2598.90     86.56 o 
   4  -5  11     2330.79     2402.71     75.25 o 
   5  -5  11     1770.82     2139.57    109.62 o 
  -3  -4  11        1.06      -34.72     18.31 o 
  -2  -4  11       19.64       65.49     26.91 o 
  -1  -4  11      130.17      158.91     30.72 o 
   0  -4  11      105.01      146.79     21.07 o 
   1  -4  11      144.52      165.86     21.73 o 
   2  -4  11       66.07       62.48     16.99 o 
   3  -4  11      139.99      151.03     21.09 o 
   4  -4  11       93.40      179.48     38.23 o 
   5  -4  11        8.01       19.39     25.31 o 
   6  -4  11      378.61      402.04     53.04 o 
  -3  -3  11     4689.92     4827.16    119.58 o 
  -2  -3  11     3455.83     3430.80     90.31 o 
  -1  -3  11     2617.12     2942.95     79.81 o 
   0  -3  11     3875.13     4223.68    117.72 o 
   1  -3  11     2435.00     2489.17     57.46 o 
   2  -3  11     3647.84     3756.93    191.43 o 
   3  -3  11     3031.64     3105.65     83.90 o 
   4  -3  11     6098.96     6522.14    221.67 o 
   5  -3  11     4967.77     5369.65    196.73 o 
   6  -3  11     2603.60     2858.50    129.18 o 
  -4  -2  11       21.17       24.00     16.77 o 
  -3  -2  11       56.93       61.11     28.48 o 
  -2  -2  11      745.98      890.05     68.04 o 
  -1  -2  11        4.20        3.79     11.87 o 
   0  -2  11        0.17       13.59      9.78 o 
   1  -2  11       35.62       53.38     18.07 o 
   2  -2  11       38.41       51.97     11.43 o 
   3  -2  11      894.00      936.35     48.99 o 
   4  -2  11      690.62      717.36     45.94 o 
   5  -2  11      327.33      309.01     26.66 o 
   6  -2  11        4.34        7.91     14.39 o 
   7  -2  11      246.39      297.95     45.82 o 
  -4  -1  11     3059.83     2833.46     83.24 o 
  -3  -1  11     5054.36     5049.74    150.32 o 
  -2  -1  11     6850.77     6910.36    154.21 o 
  -1  -1  11     6268.14     6365.62    141.96 o 
   0  -1  11     6452.59     6733.41    120.05 o 
   1  -1  11     8502.80     9204.90    157.71 o 
   2  -1  11     8440.31     8771.57    151.38 o 
   3  -1  11     4563.87     4484.41    109.65 o 
   4  -1  11     3816.00     3787.58     97.66 o 
   5  -1  11     3930.89     4036.17    104.13 o 
   6  -1  11     1053.17     1036.81     45.11 o 
   7  -1  11      949.93      955.38     44.97 o 
  -4   0  11       12.57       14.12     15.01 o 
  -3   0  11       70.99       95.69     27.22 o 
  -2   0  11      568.33      557.73     31.47 o 
  -1   0  11       99.82       84.92     19.79 o 
   0   0  11      119.85      120.78     13.01 o 
   1   0  11       78.47       95.83     14.50 o 
   2   0  11      526.89      542.30     30.61 o 
   3   0  11        3.16       14.16     26.42 o 
   4   0  11       60.87       68.17     28.56 o 
   5   0  11      313.10      315.73     30.36 o 
   6   0  11      325.09      277.80     26.04 o 
   7   0  11       29.21       26.42     15.98 o 
  -4   1  11     2010.08     1913.62     64.36 o 
  -3   1  11     3950.83     3859.92     99.59 o 
  -2   1  11     5974.92     5770.87    132.80 o 
  -1   1  11     7018.17     7221.79    157.35 o 
   0   1  11     6914.79     6896.57    120.69 o 
   1   1  11     6687.57     6923.73    144.59 o 
   2   1  11     5547.70     5656.76    130.43 o 
   3   1  11     6187.97     6075.18    138.74 o 
   4   1  11     2172.68     2107.94     64.82 o 
   5   1  11     3716.18     3515.21    147.22 o 
   6   1  11     4154.28     4272.77    110.39 o 
   7   1  11     2849.38     2695.33    114.14 o 
  -4   2  11        2.12       -2.24     13.26 o 
  -3   2  11      141.02      143.11     20.05 o 
  -2   2  11        2.56        1.29     11.70 o 
  -1   2  11      212.04      215.61     19.46 o 
   0   2  11       61.78       63.84     10.36 o 
   1   2  11        0.67       -5.92     12.76 o 
   2   2  11     2343.51     2138.41     63.59 o 
   3   2  11      321.14      305.48     23.78 o 
   4   2  11       58.82       57.42     17.08 o 
   5   2  11        0.48       -3.60     11.34 o 
   6   2  11       21.58        2.78     13.58 o 
   7   2  11      151.52      147.08     22.83 o 
  -4   3  11     2857.45     2843.23     83.72 o 
  -3   3  11     3386.81     3363.33     91.02 o 
  -2   3  11     3116.92     3147.89    100.35 o 
  -1   3  11     6234.56     6184.44    138.17 o 
   0   3  11     4232.47     4280.78     80.45 o 
   1   3  11     3675.13     3712.31     92.84 o 
   2   3  11     7287.00     7315.82    161.22 o 
   3   3  11     9313.84     8832.89    189.49 o 
   4   3  11     7188.40     6517.28    372.84 o 
   5   3  11     5475.26     5163.71    125.25 o 
   6   3  11    12541.75    12061.40    254.98 o 
   7   3  11     4412.64     4304.40    113.48 o 
  -4   4  11        7.90       -2.60     37.40 o 
  -3   4  11      617.72      643.89     35.64 o 
  -2   4  11      346.14      276.13     32.62 o 
  -1   4  11       26.43       18.70     11.63 o 
   0   4  11       56.53       59.70     13.58 o 
   1   4  11      263.67      261.51     48.45 o 
   2   4  11      194.66      196.57     31.25 o 
   3   4  11       87.12       66.96     16.11 o 
   4   4  11      252.91      191.07     30.22 o 
   5   4  11      223.86      215.60     23.24 o 
   6   4  11      149.16      145.46     21.54 o 
   7   4  11      266.31      274.09     28.10 o 
  -4   5  11     4027.13     3916.11    105.64 o 
  -3   5  11     4449.56     4387.03    126.13 o 
  -2   5  11     2778.34     2870.40     79.05 o 
  -1   5  11     4926.40     4870.75    115.07 o 
   0   5  11     4097.71     4276.03    154.53 o 
   1   5  11     3169.07     3060.63     87.83 o 
   2   5  11     5796.03     5846.15    182.97 o 
   3   5  11     8557.13     8245.55    204.50 o 
   4   5  11     2558.56     2558.42     74.97 o 
   5   5  11     4131.32     3895.21    155.33 o 
   6   5  11     4450.40     4329.74    113.09 o 
   7   5  11     2328.47     2377.74     76.69 o 
  -4   6  11      129.86      127.45     26.37 o 
  -3   6  11      126.60      138.30     30.39 o 
  -2   6  11       68.95       68.97     16.22 o 
  -1   6  11        2.30        6.07     22.12 o 
   0   6  11        2.65        9.62     12.36 o 
   1   6  11       78.18       86.68     16.04 o 
   2   6  11      635.10      581.77     31.60 o 
   3   6  11        2.49      -10.40     13.61 o 
   4   6  11      194.96      182.68     22.02 o 
   5   6  11        0.12        8.85     13.46 o 
   6   6  11       23.05       30.14     15.91 o 
  -3   7  11     4937.03     5129.96    127.85 o 
  -2   7  11     3599.41     3630.34     96.40 o 
  -1   7  11     3482.35     3465.97    142.33 o 
   0   7  11     4859.43     4935.21    156.56 o 
   1   7  11     3973.16     3897.62     98.82 o 
   2   7  11     2021.92     2055.17     88.33 o 
   3   7  11     3163.57     3118.58     86.44 o 
   4   7  11     1899.05     1770.94     61.16 o 
   5   7  11     1357.30     1448.25     99.15 o 
   6   7  11     2367.27     2307.30    103.36 o 
  -2   8  11       90.16      129.25     35.92 o 
  -1   8  11       28.38      131.60     34.57 o 
   0   8  11      604.91      586.95     32.69 o 
   1   8  11       21.87       22.75     14.79 o 
   2   8  11       61.80       73.86     16.70 o 
   3   8  11        0.98        4.75     16.13 o 
   4   8  11       60.48       69.81     17.08 o 
   5   8  11      283.55      266.74     27.72 o 
   0   9  11     5297.13     5113.76    173.85 o 
   1   9  11     6509.75     6085.81    153.30 o 
   2   9  11     3146.43     3030.27     86.91 o 
   3   9  11     3841.31     3889.68    104.47 o 
   4   9  11     3792.61     3711.83    102.90 o 
   0  10  11      273.41      293.54     28.16 o 
   1  10  11       98.47      109.78     20.69 o 
   2  10  11       34.68       28.38     16.35 o 
   1  -5  12      137.41      112.77     21.96 o 
   2  -5  12       11.10        7.74     16.54 o 
   3  -5  12       19.56       35.61     18.03 o 
  -1  -4  12     2785.25     2767.39    115.75 o 
   0  -4  12     4021.14     4396.27    137.42 o 
   1  -4  12     4680.77     4977.43    123.84 o 
   2  -4  12     2691.09     2817.27     82.46 o 
   3  -4  12     1165.94     1290.19     80.06 o 
   4  -4  12     3771.61     3907.49    159.25 o 
  -2  -3  12        0.44        5.05     14.01 o 
  -1  -3  12      183.53      235.06     35.36 o 
   0  -3  12      128.28      178.57     22.22 o 
   1  -3  12       41.30       39.96     15.31 o 
   2  -3  12        1.19        7.92     15.20 o 
   3  -3  12      265.21      289.39     42.83 o 
   4  -3  12       49.99       75.01     30.61 o 
   5  -3  12       72.37       74.04     30.87 o 
  -2  -2  12     5586.22     5873.17    138.20 o 
  -1  -2  12     5176.52     5456.33    128.81 o 
   0  -2  12     3801.55     4059.96     93.61 o 
   1  -2  12     7523.50     8017.35    143.14 o 
   2  -2  12     3828.46     4204.81    106.91 o 
   3  -2  12     3030.18     3232.65     88.44 o 
   4  -2  12     4456.28     4590.02    115.57 o 
   5  -2  12     3807.12     3811.67    152.39 o 
   6  -2  12     2341.49     2458.60    117.26 o 
  -3  -1  12       35.48       33.11     24.41 o 
  -2  -1  12      154.47      156.90     20.86 o 
  -1  -1  12       57.09       55.62     15.95 o 
   0  -1  12      295.07      316.83     19.94 o 
   1  -1  12      719.01      710.76     35.13 o 
   2  -1  12      127.11      136.30     19.68 o 
   3  -1  12        0.03       15.32     13.51 o 
   4  -1  12       37.70       29.51     15.39 o 
   5  -1  12      241.45      250.94     25.55 o 
   6  -1  12       31.51        0.84     14.56 o 
  -3   0  12     3467.54     3363.05    107.70 o 
  -2   0  12     2842.63     2699.73     76.77 o 
  -1   0  12     3384.04     3610.72     92.76 o 
   0   0  12     2620.09     2743.54     60.55 o 
   1   0  12     5602.80     5806.29    107.04 o 
   2   0  12     7985.16     8085.80    202.91 o 
   3   0  12     4175.35     4278.36    107.78 o 
   4   0  12     3848.78     3910.87    102.40 o 
   5   0  12     6014.67     6076.28    144.79 o 
   6   0  12     2602.62     2860.34    117.52 o 
  -3   1  12       11.72       30.32     15.82 o 
  -2   1  12      209.75      205.21     21.77 o 
  -1   1  12      162.77      187.94     27.54 o 
   0   1  12       35.01       59.33     15.91 o 
   1   1  12       32.16       38.70     14.11 o 
   2   1  12      187.42      170.78     20.99 o 
   3   1  12       21.29       12.39     13.52 o 
   4   1  12      212.44      230.11     30.63 o 
   5   1  12      102.74      114.87     20.68 o 
   6   1  12      384.24      368.98     47.69 o 
   7   1  12      143.95      141.58     23.39 o 
  -3   2  12     1016.69      985.86     43.76 o 
  -2   2  12     3448.09     3293.00     87.88 o 
  -1   2  12     5436.98     5378.86    125.31 o 
   0   2  12     2813.29     3064.72     88.91 o 
   1   2  12     5669.13     5603.18    129.61 o 
   2   2  12     7780.98     7732.95    171.05 o 
   3   2  12     5578.45     5321.11    176.42 o 
   4   2  12     3031.46     3065.38     85.66 o 
   5   2  12     7281.29     7291.86    166.95 o 
   6   2  12     5729.54     5772.85    140.67 o 
   7   2  12     2490.80     2496.26     79.55 o 
  -3   3  12      206.95      240.26     56.67 o 
  -2   3  12      164.32      146.73     19.94 o 
  -1   3  12      366.87      342.70     24.57 o 
   0   3  12      690.28      657.55     31.95 o 
   1   3  12      276.69      300.46     24.03 o 
   2   3  12       56.77       49.82     15.27 o 
   3   3  12        0.29      -13.16     11.17 o 
   4   3  12       77.60       71.49     18.29 o 
   5   3  12       83.09       98.84     20.02 o 
   6   3  12        0.19       -9.38     20.55 o 
   7   3  12       12.88       -3.42     14.99 o 
  -3   4  12     4944.14     4912.77    122.51 o 
  -2   4  12     4071.48     3781.98    224.24 o 
  -1   4  12     7662.42     8264.01    269.45 o 
   0   4  12     3957.67     4134.04    120.97 o 
   1   4  12     2708.96     2636.18     97.26 o 
   2   4  12     2865.58     2780.71     78.66 o 
   3   4  12     3932.63     3816.50     99.58 o 
   4   4  12     2801.77     2645.58     77.99 o 
   5   4  12     3560.10     3421.98     94.63 o 
   6   4  12     3031.16     3049.69    130.39 o 
  -3   5  12      117.22      132.35     45.08 o 
  -2   5  12       10.66       -1.44     12.58 o 
  -1   5  12       35.56       35.40     27.32 o 
   0   5  12      168.74      167.09     19.32 o 
   1   5  12       70.55       66.37     15.13 o 
   2   5  12        1.27        3.16     12.08 o 
   3   5  12       91.30       64.13     20.66 o 
   4   5  12      164.31      116.89     19.33 o 
   5   5  12      115.46       95.02     20.15 o 
   6   5  12       61.22       49.31     18.66 o 
  -2   6  12     2230.73     2325.88    112.84 o 
  -1   6  12     4162.40     4400.17    169.57 o 
   0   6  12     4362.99     4414.29    109.61 o 
   1   6  12     2012.86     1939.25     62.25 o 
   2   6  12     2350.53     2282.53     69.78 o 
   3   6  12     3380.55     3373.25    269.95 o 
   4   6  12     4037.83     3842.81    109.28 o 
   5   6  12     1881.00     1780.17     73.33 o 
   6   6  12     1390.28     1261.98     53.49 o 
  -2   7  12      764.20      689.05     61.30 o 
  -1   7  12      511.07      440.80     52.09 o 
   0   7  12      894.70      934.76     66.95 o 
   1   7  12        0.96       -5.84     12.45 o 
   2   7  12        3.78      -13.04     13.23 o 
   3   7  12        4.26       15.61     13.85 o 
   4   7  12       51.05       43.31     17.25 o 
   5   7  12      338.92      330.61     56.28 o 
  -1   8  12     4527.51     4952.17    191.59 o 
   0   8  12     8109.09     7957.27    268.19 o 
   1   8  12     6031.06     6013.12    143.06 o 
   2   8  12     4905.56     4691.70    125.79 o 
   3   8  12     5776.86     5739.64    140.29 o 
   4   8  12     4563.21     4437.05    117.24 o 
   1   9  12        8.31       -4.03     14.29 o 
   2   9  12       39.72       30.72     17.31 o 
   0  -3  13     6500.91     7111.33    228.84 o 
   1  -3  13     6579.51     7315.44    167.26 o 
   2  -3  13     2472.14     2689.53    121.50 o 
   3  -3  13     4903.48     5419.66    197.42 o 
  -1  -2  13      161.24      166.39     35.33 o 
   0  -2  13        0.32        4.89     20.11 o 
   1  -2  13      210.48      254.90     62.39 o 
   2  -2  13      393.75      465.88     48.21 o 
   3  -2  13      124.10      105.13     30.41 o 
   4  -2  13      439.30      515.90     54.91 o 
  -1  -1  13     2945.10     3155.69     87.50 o 
   0  -1  13     1880.23     2028.46     64.42 o 
   1  -1  13     3886.20     4200.64    107.64 o 
   2  -1  13     2210.62     2291.09     70.93 o 
   3  -1  13     2286.32     2359.51     73.27 o 
   4  -1  13     4238.25     4333.96    112.37 o 
   5  -1  13     4050.40     4046.44    107.85 o 
  -2   0  13      486.70      538.70     33.46 o 
  -1   0  13       21.78       46.58     16.50 o 
   0   0  13       71.85       71.78     26.03 o 
   1   0  13      590.75      613.76     34.63 o 
   2   0  13      229.85      237.19     25.44 o 
   3   0  13        1.51        4.64     13.71 o 
   4   0  13        4.44       14.33     15.51 o 
   5   0  13       17.42        5.32     15.04 o 
  -2   1  13     1869.82     1818.26     61.09 o 
  -1   1  13     1518.19     1525.21     53.37 o 
   0   1  13     1592.60     1886.32     92.94 o 
   1   1  13     3784.45     3797.59     97.90 o 
   2   1  13     4124.82     4299.44    109.34 o 
   3   1  13     5168.39     5259.38    128.24 o 
   4   1  13     5061.90     4889.51    122.69 o 
   5   1  13     6053.03     6298.29    150.82 o 
  -2   2  13      169.50      184.11     32.17 o 
  -1   2  13        2.05       16.10     21.97 o 
   0   2  13      574.34      671.67     56.17 o 
   1   2  13      696.55      705.93     35.36 o 
   2   2  13      195.71      204.62     22.88 o 
   3   2  13      286.36      314.70     27.25 o 
   4   2  13      773.28      787.21     83.27 o 
   5   2  13        2.98        5.77     24.33 o 
   6   2  13       72.48       54.47     17.65 o 
  -2   3  13     5843.29     5931.47    140.09 o 
  -1   3  13     5970.15     6459.25    225.16 o 
   0   3  13     4724.13     5069.85    186.41 o 
   1   3  13     4865.81     4756.29    120.91 o 
   2   3  13     5177.30     5086.85    124.68 o 
   3   3  13     3551.28     3513.38     95.35 o 
   4   3  13     1846.99     1747.08     68.52 o 
   5   3  13     1931.19     1989.49     68.23 o 
  -2   4  13       37.25       39.15     25.47 o 
  -1   4  13        5.51      -16.92     20.53 o 
   0   4  13       50.40       69.15     28.40 o 
   1   4  13      460.72      529.89     35.47 o 
   2   4  13      218.09      210.87     22.99 o 
   3   4  13       56.13       43.18     18.83 o 
   4   4  13        0.05       -7.24     12.62 o 
   5   4  13       13.26       13.74     15.99 o 
  -2   5  13     7354.46     7840.99    266.73 o 
  -1   5  13     5793.48     6205.46    222.04 o 
   0   5  13     3369.53     3411.76    144.87 o 
   1   5  13     2613.35     2638.17     77.08 o 
   2   5  13     2514.35     2306.58     71.66 o 
   3   5  13     2475.87     2438.48     75.24 o 
   4   5  13     1242.35     1165.70     49.39 o 
   5   5  13     1257.74     1102.09     49.88 o 
  -1   6  13      400.94      394.09     50.78 o 
   1   6  13      219.05      200.54     22.94 o 
   2   6  13      527.49      483.54     32.43 o 
   3   6  13      126.34      119.58     24.34 o 
   4   6  13       10.34       22.88     16.08 o 
   0   7  13     3198.41     3339.01    145.74 o 
   1   7  13     4663.55     4621.16    117.36 o 
   2   7  13     4495.77     4337.66    113.05 o 
   3   7  13     6433.08     6457.13    154.43 o 
   2  -1  14       64.32       57.78     18.94 o 
   1   0  14     2064.16     2135.01     68.35 o 
   2   0  14     1970.75     1941.38     65.73 o 
   3   0  14     1687.98     1777.98     63.04 o 
   0   1  14        5.14       15.79     23.41 o 
   1   1  14        3.86       -5.95     14.70 o 
   2   1  14        3.88       28.95     16.23 o 
   3   1  14      606.16      521.96     34.32 o 
   4   1  14      361.59      354.66     30.47 o 
   0   2  14     2686.12     2751.99    123.60 o 
   1   2  14     3924.01     3844.21    112.76 o 
   2   2  14     5742.71     5686.39    137.25 o 
   3   2  14     3011.63     2981.33     87.07 o 
   4   2  14     2712.23     2755.75     83.88 o 
   0   3  14       32.65       23.46     24.69 o 
   1   3  14       23.95       31.79     26.03 o 
   2   3  14        2.32       22.90     15.64 o 
   3   3  14      279.98      263.93     27.91 o 
   4   3  14       10.65       26.47     16.45 o 
   1   4  14     3412.42     3431.93    145.79 o 
   2   4  14     4242.48     4177.63    109.53 o 
   3   4  14     3700.40     3672.46    101.36 o 
   4   4  14     1092.37     1135.03     61.02 o 
   1   5  14       68.22       47.23     28.56 o 
   2   5  14      764.45      711.81     73.47 o 
   3   5  14      424.14      384.38     31.38 o 
                                                 
